# Supplementary material for: 1,3,3-Trimethyl-1,2,3,4-tetra­hydro­pyrido[1,2-a]benzimidazol-1-ol
Source: Acta Crystallogr Sect E Struct Rep Online. 2010 Jun 26;66(Pt 7):o1832. doi: 10.1107/S1600536810024487 (PMC3006987; doi:10.1107/S1600536810024487)
Supplement: Supplementary file 2 [file e-66-o1832-Isup2.hkl]

# 
# h,k,l, Fc-squared, Fo-squared, sigma(Fo-squared) and status flag 
# 
data_I
_shelx_title ' ddopd2m in P2(1)/c (100K)' 
_shelx_refln_list_code          4 
_shelx_F_calc_maximum      121.84 
_exptl_crystal_F_000       496.00 
_reflns_d_resolution_high  0.7105 
 
loop_ 
 _symmetry_equiv_pos_as_xyz 
 'x, y, z' 
 '-x, y+1/2, -z+1/2' 
 '-x, -y, -z' 
 'x, -y-1/2, z-1/2' 
 
_cell_length_a     9.6152 
_cell_length_b     8.1937 
_cell_length_c    15.9648 
_cell_angle_alpha  90.000 
_cell_angle_beta   99.601 
_cell_angle_gamma  90.000 
 
_shelx_F_squared_multiplier     1.000 
 
loop_ 
 _refln_index_h 
 _refln_index_k 
 _refln_index_l 
 _refln_F_squared_calc 
 _refln_F_squared_meas 
 _refln_F_squared_sigma 
 _refln_observed_status 
   2   0   0     6789.67     6525.94    175.36 o 
   3   0   0       35.49       35.28      2.69 o 
   4   0   0     2492.90     2589.07     41.65 o 
   5   0   0      562.75      596.71     19.57 o 
   6   0   0      782.04      813.45     15.37 o 
   7   0   0     1046.02     1049.34     21.91 o 
   8   0   0      943.56      878.00     17.84 o 
   9   0   0      759.31      744.31     19.04 o 
  10   0   0      139.01      143.14      9.22 o 
  11   0   0        3.87        8.20      4.49 o 
  12   0   0       28.10       26.17      9.40 o 
  13   0   0       54.74       59.95      9.56 o 
   1   1   0       60.48       51.31      2.31 o 
   2   1   0      592.25      540.13      7.01 o 
   3   1   0      193.87      199.83      3.75 o 
   4   1   0      646.29      604.35      7.61 o 
   5   1   0      428.43      464.85      7.04 o 
   6   1   0      502.00      523.32      7.85 o 
   7   1   0      764.05      765.18     10.62 o 
   8   1   0      447.80      463.41      8.15 o 
   9   1   0        0.31        1.51      2.14 o 
  10   1   0       90.14       94.34      6.18 o 
  11   1   0        2.75        0.49      2.83 o 
  12   1   0        1.88       -0.62      3.43 o 
  13   1   0        7.06        7.79      4.40 o 
   0   2   0     1879.20     1759.36     52.47 o 
   1   2   0      239.55      226.02      7.24 o 
   2   2   0      305.27      321.70      7.96 o 
   3   2   0      202.97       92.96      7.39 o 
   4   2   0      270.42      259.27      4.93 o 
   5   2   0        5.94        5.96      1.40 o 
   6   2   0        1.15       -0.28      1.29 o 
   7   2   0      152.07      160.69      5.18 o 
   8   2   0       35.14       37.80      3.21 o 
   9   2   0       68.87       59.95      4.08 o 
  10   2   0        6.72        7.46      3.04 o 
  11   2   0       26.09       25.20      4.68 o 
  12   2   0      135.04      144.66      9.11 o 
  13   2   0        6.29        1.71      5.05 o 
   1   3   0      161.26      157.38      4.31 o 
   2   3   0      130.54      130.57      5.91 o 
   3   3   0      436.69      462.25      7.31 o 
   4   3   0      277.44      254.81      7.44 o 
   5   3   0        3.31        1.66      1.72 o 
   6   3   0      162.27      160.51      6.30 o 
   7   3   0      173.98      173.33      7.89 o 
   8   3   0      594.05      583.25     12.04 o 
   9   3   0      446.49      416.86     10.51 o 
  10   3   0        3.09        2.82      2.83 o 
  11   3   0       80.51       76.38      8.83 o 
  12   3   0       11.26       12.57      4.69 o 
   0   4   0       27.23       25.90      3.77 o 
   1   4   0       87.65       81.83      6.65 o 
   2   4   0      174.63      199.32      6.05 o 
   3   4   0      157.38      181.64      6.66 o 
   4   4   0       11.08        8.99      1.57 o 
   5   4   0      109.88      107.85      5.39 o 
   6   4   0       67.63       60.65      3.99 o 
   7   4   0        0.67        2.19      1.99 o 
   8   4   0        2.18        1.64      2.14 o 
   9   4   0        3.27        0.31      2.56 o 
  10   4   0       32.43       37.24      5.75 o 
  11   4   0       28.91       25.67      7.46 o 
  12   4   0       19.64       20.04      4.70 o 
   1   5   0      545.81      590.95     12.58 o 
   2   5   0        1.72        4.23      1.59 o 
   3   5   0       31.55       34.66      3.74 o 
   4   5   0      713.80      734.80     13.62 o 
   5   5   0      360.58      376.79      8.10 o 
   6   5   0       15.50       16.37      2.66 o 
   7   5   0      169.25      157.66      6.63 o 
   8   5   0      192.26      181.66      7.50 o 
   9   5   0        0.01       -2.35      2.54 o 
  10   5   0       36.81       36.21      4.68 o 
  11   5   0       25.55       25.71      4.73 o 
  12   5   0       15.79       14.14      4.79 o 
   0   6   0     2830.41     3013.76     87.68 o 
   1   6   0       13.63       17.31      2.40 o 
   2   6   0      755.11      797.40     15.74 o 
   3   6   0        3.61        2.50      2.34 o 
   4   6   0        0.43       -1.69      1.69 o 
   5   6   0      203.73      208.92      7.48 o 
   6   6   0      179.40      177.77      7.83 o 
   7   6   0      778.09      759.88     14.38 o 
   8   6   0      357.74      379.64     10.95 o 
   9   6   0       57.25       54.59      5.19 o 
  10   6   0      118.00      117.56      9.05 o 
  11   6   0       18.72       12.18      4.51 o 
   1   7   0       12.15       10.68      2.04 o 
   2   7   0       20.91       20.83      5.34 o 
   3   7   0      136.41      153.04      9.98 o 
   4   7   0       37.35       31.89      3.46 o 
   5   7   0       13.35       15.08      2.93 o 
   6   7   0        1.14        6.14      2.73 o 
   7   7   0      103.04      104.88      7.11 o 
   8   7   0        1.64        0.95      3.24 o 
   9   7   0        0.46        1.72      3.38 o 
  10   7   0        1.51       -3.62      3.95 o 
   0   8   0      546.26      510.66     26.02 o 
   1   8   0       40.23       35.57      4.94 o 
   2   8   0       13.77       15.08      3.64 o 
   3   8   0        9.67       11.84      3.94 o 
   4   8   0      205.67      211.43     12.76 o 
   5   8   0       37.91       36.37      4.56 o 
   6   8   0       52.77       55.63      5.76 o 
   7   8   0        0.02       -2.99      2.99 o 
   8   8   0       12.32        7.69      5.56 o 
   9   8   0        2.01        1.95      4.43 o 
   1   9   0        0.98       10.46      7.49 o 
   2   9   0       20.80        6.06      6.51 o 
   3   9   0        7.49       10.79      6.04 o 
   4   9   0       70.24       69.03      6.38 o 
   5   9   0       52.47       66.17      7.57 o 
   6   9   0       43.13       37.97      6.04 o 
   7   9   0       15.25       20.80      6.34 o 
   8   9   0       82.83       57.98     15.24 o 
   0  10   0      196.92      190.74     24.46 o 
   1  10   0       51.85       23.96     10.65 o 
   2  10   0       15.59       15.45      9.41 o 
   3  10   0       11.89       15.05      7.72 o 
   4  10   0        4.79        8.35      6.21 o 
   5  10   0       26.19       21.49     10.59 o 
   6  10   0        5.05        9.53     10.13 o 
   1  11   0       73.88       66.32     15.42 o 
   2  11   0       13.88       24.67     10.59 o 
   3  11   0        0.06       25.11      9.88 o 
 -13   1   1      104.03      122.97      8.76 o 
 -12   1   1       63.68       62.48      5.51 o 
 -11   1   1       97.34      103.15      6.21 o 
 -10   1   1      243.73      246.45      7.90 o 
  -9   1   1       29.40       27.60      3.09 o 
  -8   1   1      321.21      326.17      7.53 o 
  -7   1   1       74.36       71.16      3.27 o 
  -6   1   1        2.04       -0.52      1.18 o 
  -5   1   1      462.16      447.96      6.20 o 
  -4   1   1      508.94      472.58      7.06 o 
  -3   1   1      446.99      420.14      5.99 o 
  -2   1   1     2639.04     2634.69     26.55 o 
  -1   1   1       95.01       74.44      1.75 o 
   0   1   1      185.74      181.66      7.66 o 
   1   1   1      401.98      377.53      6.54 o 
   2   1   1     1587.09     1569.80     16.54 o 
   3   1   1     1965.78     2000.32     24.72 o 
   4   1   1        2.14        0.42      0.93 o 
   5   1   1      782.53      815.47     10.95 o 
   6   1   1        6.77        2.88      1.82 o 
   7   1   1      726.39      717.75     11.07 o 
   8   1   1      769.98      743.34     11.05 o 
   9   1   1       15.82       18.72      2.94 o 
  10   1   1        0.86       -1.62      2.58 o 
  11   1   1       12.24        9.66      3.33 o 
  12   1   1        0.32       -1.75      4.05 o 
  13   1   1       80.79       99.25      8.13 o 
 -13   2   1       11.90       15.26      5.61 o 
 -12   2   1        0.46       -3.43      3.43 o 
 -11   2   1       45.14       65.40      6.52 o 
 -10   2   1       18.62       22.18      3.16 o 
  -9   2   1       95.65       92.17      4.92 o 
  -8   2   1       78.59       78.02      4.22 o 
  -7   2   1        8.87        7.48      1.91 o 
  -6   2   1       56.88       62.92      3.71 o 
  -5   2   1      472.01      534.28      8.19 o 
  -4   2   1      248.11      253.98      4.65 o 
  -3   2   1      674.61      682.52     11.90 o 
  -2   2   1      106.59       93.12      2.36 o 
  -1   2   1     4369.93     4466.81     68.45 o 
   0   2   1     8986.71     8975.67    170.79 o 
   1   2   1       69.64       74.96      3.11 o 
   2   2   1     1328.78     1254.96     19.49 o 
   3   2   1       26.43       29.24      1.86 o 
   4   2   1       25.85       23.43      1.86 o 
   5   2   1      555.98      536.21     11.45 o 
   6   2   1        2.64        3.46      1.41 o 
   7   2   1        1.53        4.89      1.80 o 
   8   2   1      130.20      111.75      4.93 o 
   9   2   1        3.64        0.88      2.09 o 
  10   2   1       80.85       79.55      5.68 o 
  11   2   1        7.18        6.22      3.70 o 
  12   2   1        3.20       -1.45      3.93 o 
  13   2   1      118.73      138.41     11.61 o 
 -12   3   1       14.93        9.28      4.40 o 
 -11   3   1       18.17       13.47      4.06 o 
 -10   3   1       53.44       51.41      4.90 o 
  -9   3   1       27.25       19.23      3.40 o 
  -8   3   1        9.75       11.91      2.64 o 
  -7   3   1      129.14      127.27      5.79 o 
  -6   3   1       22.49       24.72      2.71 o 
  -5   3   1      484.38      480.45      8.87 o 
  -4   3   1       16.41       14.13      2.55 o 
  -3   3   1      268.98      282.26      7.64 o 
  -2   3   1      725.78      716.30     17.83 o 
  -1   3   1       95.90      109.56      7.30 o 
   0   3   1     1149.25     1230.47     26.97 o 
   1   3   1        9.24        9.88      2.57 o 
   2   3   1      105.59      104.27      4.38 o 
   3   3   1      119.44      116.98      3.70 o 
   4   3   1      243.12      265.80      5.79 o 
   5   3   1        1.13        0.59      1.36 o 
   6   3   1       16.99       20.02      4.15 o 
   7   3   1      316.35      298.14      7.86 o 
   8   3   1       60.61       52.97      4.31 o 
   9   3   1       80.25       85.44      5.58 o 
  10   3   1       32.84       35.92      4.45 o 
  11   3   1        0.03        0.14      3.13 o 
  12   3   1        0.95       -3.91      3.91 o 
 -12   4   1        0.03       -3.48      3.48 o 
 -11   4   1        2.54       -2.52      3.30 o 
 -10   4   1      243.09      242.39      9.63 o 
  -9   4   1       10.37        8.40      2.95 o 
  -8   4   1      198.19      200.80     11.48 o 
  -7   4   1      475.21      447.71      9.93 o 
  -6   4   1      165.34      164.42     10.30 o 
  -5   4   1       69.12       63.09      4.58 o 
  -4   4   1       93.14       97.36      3.66 o 
  -3   4   1      161.41      183.85      5.11 o 
  -2   4   1      355.52      327.53      9.95 o 
  -1   4   1      732.61      736.86     14.41 o 
   0   4   1       74.30       84.90      4.91 o 
   1   4   1     1584.27     1716.04     25.89 o 
   2   4   1      457.77      480.83     14.23 o 
   3   4   1        0.02        0.72      1.58 o 
   4   4   1        4.18        3.60      1.23 o 
   5   4   1        5.85        4.27      1.61 o 
   6   4   1       76.51       75.68      4.39 o 
   7   4   1       35.35       42.10      4.50 o 
   8   4   1      236.13      223.49      7.94 o 
   9   4   1       19.62       18.20      4.41 o 
  10   4   1       14.08       13.91      5.10 o 
  11   4   1       22.87       12.26      4.06 o 
  12   4   1      208.03      228.20     10.68 o 
 -12   5   1       35.08       25.65      6.31 o 
 -11   5   1        0.42       -1.80      3.29 o 
 -10   5   1       14.21       19.97      3.87 o 
  -9   5   1       16.40       12.06      3.49 o 
  -8   5   1       38.12       39.55      4.02 o 
  -7   5   1      161.82      156.14      9.77 o 
  -6   5   1       88.20       83.05      4.60 o 
  -5   5   1       34.21       31.47      2.82 o 
  -4   5   1        7.96        6.25      1.99 o 
  -3   5   1        0.33        1.94      1.86 o 
  -2   5   1      589.08      621.37     12.61 o 
  -1   5   1       33.85       30.98      3.52 o 
   0   5   1        0.08        1.81      1.74 o 
   1   5   1      131.47      138.34      4.68 o 
   2   5   1      190.25      214.35      5.89 o 
   3   5   1       34.08       36.92      3.84 o 
   4   5   1        2.21        2.01      1.91 o 
   5   5   1      147.87      146.32      6.98 o 
   6   5   1      429.76      413.56     10.33 o 
   7   5   1      431.76      424.55     10.04 o 
   8   5   1      120.97      118.73      6.42 o 
   9   5   1        0.01        0.25      2.74 o 
  10   5   1        0.00       -2.82      2.82 o 
  11   5   1       20.62       30.94      6.77 o 
 -11   6   1        4.36        1.65      4.09 o 
 -10   6   1        2.15        2.89      3.30 o 
  -9   6   1       33.39       40.86      4.78 o 
  -8   6   1       10.04        4.52      2.78 o 
  -7   6   1      350.30      347.50      9.19 o 
  -6   6   1      454.58      457.88     11.63 o 
  -5   6   1      271.54      268.33      8.31 o 
  -4   6   1        0.01       -0.97      1.64 o 
  -3   6   1      536.62      543.42     13.64 o 
  -2   6   1      159.87      168.44      8.81 o 
  -1   6   1       44.89       52.28      3.83 o 
   0   6   1        6.16        8.77      3.00 o 
   1   6   1       70.00       77.16      3.80 o 
   2   6   1       91.51       92.14      4.95 o 
   3   6   1        0.87        1.47      2.18 o 
   4   6   1        0.16        1.84      1.82 o 
   5   6   1       99.40       99.59      5.87 o 
   6   6   1      482.85      495.38     14.55 o 
   7   6   1        9.11       11.80      2.80 o 
   8   6   1       49.15       50.77      5.10 o 
   9   6   1       48.12       50.80      5.10 o 
  10   6   1      166.26      165.72     10.67 o 
  11   6   1       31.90       24.27      5.31 o 
 -10   7   1      133.73      122.69     14.01 o 
  -9   7   1       42.34       41.20      5.01 o 
  -8   7   1       88.58       79.86      5.89 o 
  -7   7   1       92.23      108.25      7.10 o 
  -6   7   1      190.41      185.76      8.38 o 
  -5   7   1        5.49        5.64      2.45 o 
  -4   7   1      160.26      157.40      6.52 o 
  -3   7   1       16.77       25.20      4.40 o 
  -2   7   1      101.70       87.76      7.43 o 
  -1   7   1      150.23      147.72      8.38 o 
   0   7   1       28.73       25.35      4.74 o 
   1   7   1       70.00       69.37      3.75 o 
   2   7   1      512.46      460.61     15.41 o 
   3   7   1      439.23      441.49     15.36 o 
   4   7   1        5.69        6.80      3.10 o 
   5   7   1       82.88       85.96      5.75 o 
   6   7   1       26.68       20.66      3.60 o 
   7   7   1      626.43      619.83     17.16 o 
   8   7   1      362.02      398.87     14.52 o 
   9   7   1      163.54      172.03      9.87 o 
  10   7   1       14.49       11.85      4.65 o 
  -9   8   1      118.37      116.70     10.86 o 
  -8   8   1      120.70       99.86      9.43 o 
  -7   8   1       91.98       98.01      7.85 o 
  -6   8   1        5.70       10.10      3.24 o 
  -5   8   1       10.91       16.55      3.53 o 
  -4   8   1        4.88        3.93      2.55 o 
  -3   8   1       77.74       82.03      7.93 o 
  -2   8   1        3.49        1.26      3.95 o 
  -1   8   1        0.02       -2.09      3.44 o 
   0   8   1      399.65      427.39     24.05 o 
   1   8   1       51.20       58.12      7.91 o 
   2   8   1        2.54        5.49      3.56 o 
   3   8   1        7.24        9.35      3.83 o 
   4   8   1        1.06        6.34      3.77 o 
   5   8   1        0.00        0.95      2.77 o 
   6   8   1       14.29       10.69      3.78 o 
   7   8   1       13.82       11.57      4.38 o 
   8   8   1        5.19        2.64      4.07 o 
   9   8   1       26.34       32.47      6.39 o 
  -8   9   1       22.80       20.11      6.98 o 
  -7   9   1       53.11       50.15      8.38 o 
  -6   9   1        8.76        4.89      4.03 o 
  -5   9   1       43.90       45.15      5.71 o 
  -4   9   1       54.71       55.11      7.23 o 
  -3   9   1       18.01       11.79     14.88 o 
  -2   9   1       36.33       48.73     11.57 o 
  -1   9   1       22.04       24.31      9.16 o 
   1   9   1       25.65       33.54     10.74 o 
   2   9   1       23.97       23.18      8.60 o 
   3   9   1      126.32      136.46     10.93 o 
   4   9   1       23.06       22.53      4.01 o 
   5   9   1        2.79        5.87      4.68 o 
   6   9   1        2.05        8.20      4.33 o 
   7   9   1        0.03        0.54      3.86 o 
   8   9   1       51.34       50.69      7.23 o 
  -6  10   1       40.56       38.39      7.28 o 
  -5  10   1        2.05       -2.09      3.64 o 
  -4  10   1        6.17       12.81      5.02 o 
  -3  10   1       23.32       25.49     10.44 o 
  -2  10   1       18.36       10.80      8.09 o 
  -1  10   1       52.65       52.05     13.33 o 
   0  10   1        3.02        6.07      5.80 o 
   1  10   1      118.96      112.82     18.63 o 
   2  10   1       47.92       48.41     12.88 o 
   3  10   1       23.79       27.83     14.86 o 
   4  10   1       56.26       52.42      6.31 o 
   5  10   1       17.60       20.46      4.99 o 
   6  10   1        2.75        6.74      8.61 o 
  -4  11   1       35.38       37.54      6.60 o 
  -1  11   1       76.63       70.17     11.58 o 
   0  11   1      115.45      143.39     22.76 o 
   1  11   1       40.98       31.81     11.85 o 
   2  11   1      174.70      219.78     27.43 o 
   3  11   1       12.13       34.49     11.83 o 
 -13   0   2      101.21      101.80     15.14 o 
 -12   0   2       22.77       21.50      6.16 o 
 -11   0   2      142.00      148.64     10.30 o 
 -10   0   2       65.29       73.10      6.33 o 
  -9   0   2      294.07      303.33      8.60 o 
  -8   0   2     1348.49     1332.79     23.77 o 
  -7   0   2       22.28       28.94      4.04 o 
  -6   0   2      110.64      144.25      5.75 o 
  -5   0   2     1038.97     1157.22     21.76 o 
  -4   0   2       17.92       20.12      2.39 o 
  -3   0   2     5125.08     5136.82     67.14 o 
  -2   0   2      255.44      235.50      5.50 o 
  -1   0   2      276.00      287.67      5.48 o 
   0   0   2     4027.81     3810.74     69.48 o 
   1   0   2      822.57      771.73     13.10 o 
   2   0   2     2186.21     2111.51     42.43 o 
   3   0   2      118.36      102.12      7.82 o 
   4   0   2      120.57      154.87     12.13 o 
   5   0   2       94.68       62.07      4.60 o 
   6   0   2      166.11      169.28      6.69 o 
   7   0   2     1843.70     1898.65     30.67 o 
   8   0   2        0.51       -2.44      3.66 o 
   9   0   2       25.04       16.91      4.36 o 
  10   0   2       48.32       36.23      8.21 o 
  11   0   2        0.74       -0.58      5.61 o 
  12   0   2        0.16       -1.73      4.66 o 
  13   0   2       90.12      121.43     13.61 o 
 -13   1   2       33.72       37.30      5.74 o 
 -12   1   2       23.61       23.20      4.11 o 
 -11   1   2       55.31       66.30      5.22 o 
 -10   1   2       10.61        9.33      2.73 o 
  -9   1   2        5.38        5.94      2.41 o 
  -8   1   2      107.83      109.43      4.93 o 
  -7   1   2        8.71        5.07      1.65 o 
  -6   1   2        0.42        0.62      1.28 o 
  -5   1   2        5.82        5.76      1.59 o 
  -4   1   2      303.92      331.00      5.86 o 
  -3   1   2      141.09      136.55      3.34 o 
  -2   1   2     1097.80     1097.99     12.87 o 
  -1   1   2    14845.56    14346.60    163.38 o 
   0   1   2    13889.83    13705.71    247.33 o 
   1   1   2       27.25       24.79      2.68 o 
   2   1   2       38.20       41.16      1.82 o 
   3   1   2      667.69      647.66      9.68 o 
   4   1   2     1561.31     1650.61     20.68 o 
   5   1   2       20.05       17.16      1.85 o 
   6   1   2      737.43      732.27     11.84 o 
   7   1   2      235.18      241.07      6.12 o 
   8   1   2     1407.06     1342.26     18.31 o 
   9   1   2      283.69      275.61      7.66 o 
  10   1   2       17.61       11.78      3.14 o 
  11   1   2        0.21        1.55      2.97 o 
  12   1   2       10.95        6.92      5.18 o 
  13   1   2       60.81       67.34      7.22 o 
 -13   2   2        7.36        9.17      5.27 o 
 -12   2   2        0.70       -3.08      3.52 o 
 -11   2   2       65.43       61.76      5.43 o 
 -10   2   2       84.02       97.69      5.23 o 
  -9   2   2      133.88      117.35      5.34 o 
  -8   2   2       87.50       83.13      4.32 o 
  -7   2   2      459.18      444.41     11.66 o 
  -6   2   2       86.23      108.42      5.02 o 
  -5   2   2        4.23        1.96      1.21 o 
  -4   2   2      325.33      352.93      5.78 o 
  -3   2   2      508.01      555.14     10.18 o 
  -2   2   2     1169.93     1173.80     14.10 o 
  -1   2   2     1369.02     1326.62     23.58 o 
   0   2   2     9030.97     8850.17    162.59 o 
   1   2   2        6.15        2.28      1.13 o 
   2   2   2       52.23       54.01      2.12 o 
   3   2   2       81.65       85.75      2.99 o 
   4   2   2      343.06      350.63      5.69 o 
   5   2   2      525.03      560.58      9.87 o 
   6   2   2      245.72      251.82      6.52 o 
   7   2   2       52.16       51.91      3.30 o 
   8   2   2        1.87       -0.36      1.93 o 
   9   2   2       41.79       46.10      3.72 o 
  10   2   2       10.12        9.59      3.36 o 
  11   2   2        2.99       -2.00      3.42 o 
  12   2   2       31.83       33.29      5.71 o 
 -13   3   2       11.53        7.80      5.06 o 
 -12   3   2       18.07       15.14      4.39 o 
 -11   3   2       18.79       19.04      3.89 o 
 -10   3   2        1.33       -2.18      2.94 o 
  -9   3   2      120.77      105.59      5.95 o 
  -8   3   2      139.35      132.42      6.31 o 
  -7   3   2      101.49       97.13      5.17 o 
  -6   3   2     1189.88     1191.72     17.44 o 
  -5   3   2        2.91        1.34      1.37 o 
  -4   3   2      888.34      855.64     14.33 o 
  -3   3   2       52.02       56.04      2.41 o 
  -2   3   2       41.22       42.44      2.16 o 
   0   3   2      549.88      571.38     14.15 o 
   1   3   2      722.75      738.43     11.80 o 
   2   3   2       18.82       13.53      2.04 o 
   3   3   2       39.05       38.25      2.61 o 
   4   3   2      195.64      215.68      5.26 o 
   5   3   2       66.66       73.48      3.86 o 
   6   3   2        3.42        3.04      1.93 o 
   7   3   2       67.94       60.76      5.17 o 
   8   3   2        1.12        1.45      2.18 o 
   9   3   2        1.60        0.47      2.49 o 
  10   3   2      210.45      209.00      8.80 o 
  11   3   2       12.50       16.34      3.92 o 
  12   3   2       13.82       10.26      4.75 o 
 -12   4   2       13.10       10.85      4.23 o 
 -11   4   2       20.32       16.71      4.14 o 
 -10   4   2       33.09       23.01      4.14 o 
  -9   4   2      206.00      208.18      8.28 o 
  -8   4   2       46.73       40.73      3.94 o 
  -7   4   2      818.24      754.95     13.63 o 
  -6   4   2       37.94       39.44      3.34 o 
  -5   4   2      112.42      120.06      5.70 o 
  -4   4   2       50.17       57.19      3.12 o 
  -3   4   2      185.99      222.34      5.94 o 
  -2   4   2       20.22       22.98      2.56 o 
  -1   4   2     2088.93     2224.73     36.74 o 
   0   4   2      877.42      919.52     18.25 o 
   1   4   2      322.85      361.99     10.92 o 
   2   4   2       92.75       98.08      3.91 o 
   3   4   2       14.66       20.25      2.73 o 
   4   4   2      360.44      360.51      7.97 o 
   5   4   2      268.47      271.81      8.30 o 
   6   4   2       14.35       22.03      2.83 o 
   7   4   2       49.27       45.30      3.95 o 
   8   4   2      106.48      102.22      5.83 o 
   9   4   2        6.99        4.69      2.74 o 
  10   4   2        3.55        3.38      3.06 o 
  11   4   2        0.72        0.66      3.38 o 
  12   4   2        4.78       -3.65      3.65 o 
 -12   5   2        3.81       -3.02      4.08 o 
 -11   5   2        0.28       -2.64      3.31 o 
 -10   5   2        2.62       -1.35      2.98 o 
  -9   5   2       22.89       14.63      3.51 o 
  -8   5   2      196.34      177.67      7.47 o 
  -7   5   2      131.72      116.14      5.79 o 
  -6   5   2       19.48       19.84      2.70 o 
  -5   5   2       26.07       25.18      2.60 o 
  -4   5   2      135.86      124.95      5.51 o 
  -3   5   2     1080.58     1080.88     16.84 o 
  -2   5   2      358.46      380.49      9.38 o 
  -1   5   2      390.04      439.72     12.24 o 
   0   5   2      337.26      361.67     10.39 o 
   1   5   2      108.64      115.19      4.31 o 
   2   5   2        0.65        0.74      1.36 o 
   3   5   2        0.02       -1.21      1.79 o 
   4   5   2       46.63       46.72      4.60 o 
   5   5   2        7.94        7.99      1.96 o 
   6   5   2      419.12      425.26      9.54 o 
   7   5   2       12.04        6.92      2.54 o 
   8   5   2      271.37      255.80      8.59 o 
   9   5   2        2.70        2.96      2.89 o 
  10   5   2        0.36        1.25      3.05 o 
  11   5   2       10.84        9.55      4.06 o 
 -11   6   2       22.49       23.92      5.79 o 
 -10   6   2      186.18      207.08     10.39 o 
  -9   6   2       68.64       62.15      5.44 o 
  -8   6   2       34.97       31.85      3.97 o 
  -7   6   2       74.75       76.62      5.77 o 
  -6   6   2       11.85       12.24      2.96 o 
  -5   6   2        0.37        0.17      1.92 o 
  -4   6   2       14.75       15.44      2.53 o 
  -3   6   2      229.62      220.87      9.94 o 
  -2   6   2       43.91       34.28      6.09 o 
  -1   6   2       90.98       97.41      5.21 o 
   0   6   2     1025.84     1029.56     31.26 o 
   1   6   2        6.39        7.03      1.55 o 
   2   6   2        0.40       -1.67      1.67 o 
   3   6   2        6.95        7.50      3.16 o 
   4   6   2       54.61       61.43      5.54 o 
   5   6   2       94.62       94.93      5.82 o 
   6   6   2        4.98        5.92      2.74 o 
   7   6   2       57.34       60.56      4.73 o 
   8   6   2        4.25        2.92      2.69 o 
   9   6   2       10.89       10.89      4.01 o 
  10   6   2        0.90       -3.61      3.61 o 
  11   6   2       30.78       22.01      5.34 o 
 -10   7   2       90.10       79.83      8.85 o 
  -9   7   2       10.83        4.00      3.58 o 
  -8   7   2        3.02       -0.79      2.60 o 
  -7   7   2       61.22       55.27      5.28 o 
  -6   7   2        4.49        6.27      2.70 o 
  -5   7   2       37.74       39.36      4.06 o 
  -4   7   2      282.49      284.89      8.89 o 
  -3   7   2        0.87        3.75      2.75 o 
  -2   7   2       56.39       53.64      5.76 o 
  -1   7   2        9.90       15.71      3.89 o 
   0   7   2        4.98       -0.41      2.90 o 
   1   7   2      197.50      204.96      6.10 o 
   2   7   2      226.24      234.89     12.94 o 
   3   7   2       23.48       27.92      5.63 o 
   4   7   2       11.64       11.72      4.21 o 
   5   7   2       34.47       32.23      4.39 o 
   6   7   2      378.44      387.30     12.69 o 
   7   7   2       11.63        8.16      4.22 o 
   8   7   2      223.22      206.87     11.85 o 
   9   7   2       47.83       51.82      6.07 o 
  10   7   2        0.44       -1.97      4.07 o 
  -9   8   2       14.46        8.54      5.86 o 
  -8   8   2      117.70      100.75     10.74 o 
  -7   8   2       38.56       33.16      9.93 o 
  -6   8   2       56.22       62.94      6.72 o 
  -5   8   2       46.25       41.96      5.20 o 
  -4   8   2       13.22       14.60      3.71 o 
  -3   8   2       28.33       21.24      6.40 o 
  -2   8   2      101.76      113.97      9.40 o 
  -1   8   2       14.36        5.69      4.13 o 
   0   8   2        9.66        4.34      5.29 o 
   1   8   2       16.78       15.33      4.47 o 
   2   8   2       25.74       18.36      4.60 o 
   3   8   2       19.00       17.94      7.41 o 
   4   8   2        7.65        8.94      4.37 o 
   5   8   2      205.52      199.69     12.15 o 
   6   8   2        8.93       12.47      3.85 o 
   7   8   2      253.04      262.21     12.23 o 
   8   8   2        4.96        1.41      4.23 o 
   9   8   2       25.85       12.17      8.46 o 
  -8   9   2       27.37       24.30      8.41 o 
  -7   9   2      117.08      132.53     12.24 o 
  -6   9   2        1.20        2.69      3.81 o 
  -5   9   2       37.12       31.79      5.62 o 
  -4   9   2        6.82        6.96      4.22 o 
  -3   9   2      181.18      187.48     16.87 o 
  -2   9   2      105.13      114.64     11.63 o 
  -1   9   2      164.67      180.42     14.64 o 
   0   9   2        5.38        6.04      6.92 o 
   1   9   2       28.38       29.05      7.58 o 
   2   9   2        2.88        5.77      4.00 o 
   3   9   2       25.12       25.44      6.95 o 
   4   9   2        7.44        3.47      4.64 o 
   5   9   2        0.00        6.20      5.54 o 
   6   9   2        4.89       16.61      4.46 o 
   7   9   2       64.18       67.68      7.39 o 
   8   9   2       19.38       20.10      5.41 o 
  -6  10   2       36.50       47.32      8.60 o 
  -5  10   2       31.53       27.47      5.61 o 
  -4  10   2        5.04        4.18      3.34 o 
  -2  10   2       48.63       51.42     12.94 o 
  -1  10   2      130.67      149.77     20.74 o 
   0  10   2       11.89       18.64      6.46 o 
   1  10   2      122.70      119.22     19.55 o 
   2  10   2        6.28        7.25      8.30 o 
   3  10   2       15.15       15.21      7.15 o 
   4  10   2       77.83       92.17     15.02 o 
   5  10   2      303.12      320.36     14.92 o 
   6  10   2      149.81      162.02     17.55 o 
  -1  11   2       16.96       16.97     11.48 o 
   0  11   2      156.29      182.83     17.76 o 
   1  11   2       43.70       50.55     14.75 o 
   2  11   2       23.01        7.05      9.32 o 
   3  11   2       31.75       64.69     15.98 o 
 -13   1   3        7.41        9.05      4.31 o 
 -12   1   3      137.45      156.69      8.29 o 
 -11   1   3        5.07        3.69      2.67 o 
 -10   1   3       41.21       39.65      3.77 o 
  -9   1   3       26.69       30.33      3.17 o 
  -8   1   3      221.37      221.62      6.23 o 
  -7   1   3      198.56      214.89      5.63 o 
  -6   1   3      138.98      146.25      4.79 o 
  -5   1   3     1919.95     1917.35     23.55 o 
  -4   1   3      740.25      762.22     10.18 o 
  -3   1   3      871.06      820.79     12.06 o 
  -2   1   3      280.00      286.85      4.26 o 
  -1   1   3     7729.86     7715.36     88.12 o 
   0   1   3       67.56       72.32      2.89 o 
   1   1   3     1310.73     1254.96     14.46 o 
   2   1   3       12.08       14.72      1.37 o 
   3   1   3     2378.56     2388.25     29.65 o 
   4   1   3       77.10       73.87      3.16 o 
   5   1   3        7.05        7.27      1.50 o 
   6   1   3       80.47       81.06      4.48 o 
   7   1   3     1019.84      977.73     14.18 o 
   8   1   3      867.92      830.88     13.12 o 
   9   1   3        3.63        4.32      2.52 o 
  10   1   3       67.94       66.12      5.13 o 
  11   1   3        5.50        4.70      3.31 o 
  12   1   3        2.92       -3.81      4.39 o 
 -13   2   3       31.50       29.32      5.40 o 
 -12   2   3       11.46       11.49      4.21 o 
 -11   2   3       78.37       96.06      6.46 o 
 -10   2   3       62.56       72.27      5.22 o 
  -9   2   3      586.15      569.53     10.70 o 
  -8   2   3      195.66      197.15      6.13 o 
  -7   2   3      570.95      536.23     10.26 o 
  -6   2   3      380.64      378.58      6.61 o 
  -5   2   3      765.39      832.59     11.25 o 
  -4   2   3      897.32      905.07     11.36 o 
  -3   2   3      856.79      878.10     11.36 o 
  -2   2   3     1563.20     1492.66     18.95 o 
  -1   2   3    12042.97    11586.94    146.61 o 
   0   2   3       66.32       65.86      3.12 o 
   1   2   3     1448.84     1464.79     54.63 o 
   2   2   3      124.57      130.80      3.94 o 
   3   2   3      319.60      319.92      6.48 o 
   4   2   3      572.81      621.58      9.17 o 
   5   2   3      534.73      560.32     10.88 o 
   6   2   3      628.41      624.22     10.60 o 
   7   2   3      145.23      158.40      5.37 o 
   8   2   3        5.48        5.98      2.16 o 
   9   2   3       80.12       74.71      6.09 o 
  10   2   3       14.11       11.90      3.38 o 
  11   2   3       30.24       35.42      5.34 o 
  12   2   3        1.09       -3.04      4.09 o 
 -13   3   3       25.27       21.64      6.91 o 
 -12   3   3       33.02       25.85      4.64 o 
 -11   3   3       31.63       20.87      4.06 o 
 -10   3   3      188.46      198.90      8.58 o 
  -9   3   3      145.62      146.22      7.05 o 
  -8   3   3      194.23      179.02      7.51 o 
  -7   3   3       48.37       52.02      3.95 o 
  -6   3   3       43.33       41.95      4.65 o 
  -5   3   3       79.81       82.12      3.90 o 
  -4   3   3      413.72      439.40      8.73 o 
  -3   3   3      330.40      322.82      5.83 o 
  -2   3   3        1.40        1.37      0.95 o 
  -1   3   3     1617.92     1546.81     32.86 o 
   0   3   3      734.38      773.63     13.23 o 
   1   3   3      454.03      472.03     10.94 o 
   2   3   3      104.83      103.91      5.15 o 
   3   3   3      209.04      246.66      5.67 o 
   4   3   3      161.43      156.17      6.48 o 
   5   3   3       93.94       76.76      4.01 o 
   6   3   3        4.53        6.19      2.06 o 
   7   3   3      271.63      258.02      8.38 o 
   8   3   3        0.16       -1.24      2.46 o 
   9   3   3        7.66        9.32      3.50 o 
  10   3   3        2.77       -2.45      3.10 o 
  11   3   3       92.78      107.32      7.94 o 
  12   3   3       29.26       28.71      5.79 o 
 -12   4   3       42.37       43.06      6.54 o 
 -11   4   3       17.51        4.84      3.91 o 
 -10   4   3        9.81        4.28      3.38 o 
  -9   4   3       28.57       14.69      3.68 o 
  -8   4   3      167.43      190.30      7.45 o 
  -7   4   3        1.57        0.41      2.01 o 
  -6   4   3       35.25       38.33      3.26 o 
  -5   4   3       33.57       35.48      3.26 o 
  -4   4   3       40.55       40.47      2.62 o 
  -3   4   3      139.73      152.95      5.93 o 
  -2   4   3       10.55       10.60      2.15 o 
  -1   4   3     2490.77     2579.76     69.79 o 
   0   4   3     2665.95     2906.60     56.99 o 
   1   4   3        0.73       -0.47      1.08 o 
   2   4   3      277.17      282.36      8.74 o 
   3   4   3      822.13      839.79     19.94 o 
   4   4   3      486.57      523.47     10.27 o 
   5   4   3        4.10        6.82      1.88 o 
   6   4   3       89.42       89.59      5.01 o 
   7   4   3       82.49       88.09      5.16 o 
   8   4   3       48.78       45.22      4.25 o 
   9   4   3        8.72        5.35      3.78 o 
  10   4   3        0.80        0.71      3.01 o 
  11   4   3       79.60       89.33      7.40 o 
  12   4   3       13.48       13.35      5.16 o 
 -12   5   3       25.76       29.26      5.53 o 
 -11   5   3      149.66      134.23      8.82 o 
 -10   5   3      348.33      381.33     14.25 o 
  -9   5   3       58.46       56.01      4.93 o 
  -8   5   3      135.67      112.43      6.13 o 
  -7   5   3       59.84       60.57      4.65 o 
  -6   5   3      104.15       98.53      5.43 o 
  -5   5   3       87.82       86.00      4.88 o 
  -4   5   3       10.92        6.23      1.58 o 
  -3   5   3      136.73      131.72      4.69 o 
  -2   5   3      134.97      132.81      6.69 o 
  -1   5   3      189.14      195.11     14.09 o 
   0   5   3        8.25       13.94      2.51 o 
   1   5   3      659.78      743.07     14.19 o 
   2   5   3      261.38      269.39      8.12 o 
   3   5   3       49.88       55.36      4.61 o 
   4   5   3        1.23        1.83      2.25 o 
   5   5   3      146.86      151.57      5.66 o 
   6   5   3      228.63      233.80      9.49 o 
   7   5   3      973.87      937.55     16.43 o 
   8   5   3      337.78      333.62      9.72 o 
   9   5   3        3.35        2.11      2.82 o 
  10   5   3        5.58        1.88      3.35 o 
  11   5   3       32.61       37.78      5.97 o 
 -11   6   3        3.03        1.65      3.96 o 
 -10   6   3        4.75       -2.88      3.42 o 
  -9   6   3       12.92        8.84      3.55 o 
  -8   6   3        1.75       -0.28      2.63 o 
  -7   6   3       51.64       50.07      4.24 o 
  -6   6   3        0.04        0.00      1.98 o 
  -5   6   3      155.27      156.78     11.31 o 
  -4   6   3      399.10      396.61      9.28 o 
  -3   6   3      197.79      202.45      6.21 o 
  -2   6   3        5.58        2.32      2.37 o 
  -1   6   3      199.00      196.97     11.34 o 
   0   6   3       41.52       36.37      4.09 o 
   1   6   3      238.64      259.76     10.75 o 
   2   6   3      678.48      660.97     18.61 o 
   3   6   3      186.92      201.43      8.77 o 
   4   6   3       22.25       18.55      3.62 o 
   5   6   3        0.43        0.80      2.13 o 
   6   6   3      420.42      432.26     14.69 o 
   7   6   3      271.91      275.78      9.48 o 
   8   6   3        6.14        5.93      3.35 o 
   9   6   3        2.30        0.17      3.47 o 
  10   6   3        1.73        1.24      4.78 o 
 -10   7   3       10.42        5.57      4.16 o 
  -9   7   3       40.13       38.66      5.16 o 
  -8   7   3      134.90      125.43      7.45 o 
  -7   7   3       86.98       87.42      7.00 o 
  -6   7   3      340.87      344.02     10.29 o 
  -5   7   3      831.72      824.27     16.24 o 
  -4   7   3      147.86      144.00      6.48 o 
  -3   7   3      261.36      262.17     11.14 o 
  -2   7   3        4.77        5.77      4.53 o 
  -1   7   3      331.51      372.42     22.24 o 
   0   7   3       28.87       39.37      8.83 o 
   1   7   3      135.20      126.47      5.64 o 
   2   7   3        8.46        5.37      3.32 o 
   3   7   3      590.42      528.33     17.60 o 
   4   7   3        0.78        1.83      3.46 o 
   5   7   3      253.89      264.39     13.89 o 
   6   7   3       57.38       57.32      6.02 o 
   7   7   3       25.72       25.05      4.87 o 
   8   7   3       61.88       58.51      7.10 o 
   9   7   3       44.96       40.69     10.24 o 
  10   7   3       67.02       75.40      8.12 o 
  -9   8   3      203.94      203.55     14.08 o 
  -8   8   3       69.56       75.28      8.25 o 
  -7   8   3      155.86      145.12     10.82 o 
  -6   8   3        0.56       -1.75      2.86 o 
  -5   8   3       30.84       21.03      4.73 o 
  -4   8   3       98.90       94.46      5.98 o 
  -3   8   3        8.87       11.45      9.80 o 
  -2   8   3        1.97        3.16      3.91 o 
  -1   8   3      370.51      375.81     17.42 o 
   0   8   3        4.89        9.79      6.03 o 
   1   8   3      447.38      460.24     16.71 o 
   2   8   3        5.00       -0.57      3.22 o 
   3   8   3       13.65       20.41      4.91 o 
   4   8   3      128.48      105.54      9.71 o 
   5   8   3      182.34      177.53      9.46 o 
   6   8   3      145.74      147.72      9.54 o 
   7   8   3       48.05       45.48      6.11 o 
   8   8   3        4.24       13.70      5.84 o 
   9   8   3        5.31        7.37      5.07 o 
  -8   9   3        5.45       -0.20      4.44 o 
  -7   9   3      140.50      119.57     11.47 o 
  -6   9   3       43.02       31.91      9.34 o 
  -5   9   3       18.30       21.11      4.69 o 
  -4   9   3       44.74       43.66      5.25 o 
  -3   9   3       55.64       62.56     17.14 o 
  -2   9   3        1.87        4.28      6.01 o 
  -1   9   3        7.87       -0.59      4.63 o 
   0   9   3      235.25      212.40     25.80 o 
   1   9   3        0.00        3.30      4.51 o 
   2   9   3       51.58       48.50      6.91 o 
   3   9   3        3.37        1.67      5.46 o 
   4   9   3      143.77      170.16     12.92 o 
   5   9   3       49.04       46.70      5.73 o 
   6   9   3       31.23       40.91      6.10 o 
   7   9   3       28.82       37.99      6.07 o 
  -6  10   3       67.70       76.88     13.20 o 
  -5  10   3        2.69        1.96      3.88 o 
  -4  10   3       19.43       21.69      4.30 o 
   0  10   3        0.01       -0.18      7.32 o 
   1  10   3       32.60       29.14     11.37 o 
   2  10   3       18.03       11.20      8.98 o 
   3  10   3       70.99       61.58     10.36 o 
   4  10   3       31.99       48.01      8.12 o 
   5  10   3       35.92       29.77      6.42 o 
   6  10   3       10.89       27.71      7.87 o 
  -1  11   3       88.19       66.59     17.37 o 
   0  11   3        8.54       18.26     11.19 o 
   1  11   3        0.53       11.50      9.64 o 
   2  11   3       14.93       18.29      9.83 o 
   3  11   3       18.41       33.14     11.70 o 
 -13   0   4       72.32       81.25     11.15 o 
 -12   0   4      267.63      294.46     14.52 o 
 -11   0   4       86.12       93.18      8.65 o 
 -10   0   4      189.49      211.06     11.11 o 
  -9   0   4       20.59       17.60      3.57 o 
  -8   0   4       76.55       72.92      4.64 o 
  -7   0   4        1.05       -0.53      1.71 o 
  -6   0   4      246.57      260.08      6.55 o 
  -5   0   4     2347.32     2507.79     32.00 o 
  -4   0   4     1231.34     1265.44     19.86 o 
  -3   0   4     1609.27     1581.96     22.89 o 
  -2   0   4      150.29      162.27      4.08 o 
  -1   0   4      581.71      543.70     12.32 o 
   0   0   4       64.00       63.84      3.87 o 
   1   0   4      109.89      108.17      4.04 o 
   2   0   4     2784.29     2960.90     47.22 o 
   3   0   4     1831.65     1823.49    110.84 o 
   4   0   4     5771.03     5920.31     79.11 o 
   5   0   4      757.32      739.02     29.90 o 
   6   0   4      166.88      158.57      7.64 o 
   7   0   4      424.14      419.05     12.97 o 
   8   0   4      476.20      441.50     14.02 o 
   9   0   4       98.49      122.11     18.22 o 
  10   0   4      111.33      128.44      9.14 o 
  11   0   4      154.43      140.86     28.93 o 
  12   0   4      663.24      839.17     48.75 o 
 -13   1   4        0.78       -3.57      3.57 o 
 -12   1   4        4.87        3.65      3.24 o 
 -11   1   4        5.58        4.11      2.63 o 
 -10   1   4       20.45       12.72      3.05 o 
  -9   1   4      271.92      281.28      8.01 o 
  -8   1   4      537.35      522.17      9.72 o 
  -7   1   4       14.02       12.75      3.01 o 
  -6   1   4        1.40        0.69      1.25 o 
  -5   1   4       27.61       24.64      1.85 o 
  -4   1   4     1211.37     1309.69     14.32 o 
  -3   1   4      116.45      128.41      3.71 o 
  -2   1   4       67.60       66.08      2.22 o 
  -1   1   4        4.52        4.81      0.94 o 
   0   1   4      902.84      924.85     10.81 o 
   1   1   4      859.44      861.34     10.70 o 
   2   1   4      665.83      666.90     10.74 o 
   3   1   4     1666.89     1730.04     26.38 o 
   4   1   4       73.94       88.75      3.13 o 
   5   1   4      187.06      174.66      4.55 o 
   6   1   4        6.24        6.67      2.52 o 
   7   1   4        4.90        8.29      3.14 o 
   8   1   4       42.61       40.67      6.45 o 
   9   1   4       40.74       32.84      3.82 o 
  10   1   4       48.55       50.46      4.68 o 
  11   1   4       21.42       16.75      4.49 o 
  12   1   4        6.07        1.26      4.86 o 
 -13   2   4        8.68        7.29      5.01 o 
 -12   2   4        9.47        7.54      4.21 o 
 -11   2   4       18.49       26.69      4.00 o 
 -10   2   4        0.01       -0.30      2.23 o 
  -9   2   4        4.31        7.44      2.34 o 
  -8   2   4        0.33        0.46      1.82 o 
  -7   2   4      550.48      557.24     10.49 o 
  -6   2   4      448.63      432.10      7.62 o 
  -5   2   4       67.38       74.32      3.09 o 
  -4   2   4      305.68      294.99      6.45 o 
  -3   2   4     1881.39     1939.62     24.52 o 
  -2   2   4     2149.98     2208.34     39.81 o 
  -1   2   4     3511.07     3669.89     48.05 o 
   0   2   4      218.70      220.46      5.91 o 
   1   2   4       33.20       29.10      2.36 o 
   2   2   4      420.28      412.77      8.76 o 
   3   2   4      890.56      956.14     15.75 o 
   4   2   4        8.58       14.13      1.87 o 
   5   2   4        5.47        6.42      2.35 o 
   6   2   4       26.09       26.98      2.43 o 
   7   2   4      122.54      105.46      4.63 o 
   8   2   4      241.24      210.56     11.65 o 
   9   2   4        0.39       -0.78      2.46 o 
  10   2   4       50.43       37.63      6.19 o 
  11   2   4       91.98      103.69      7.73 o 
  12   2   4       39.14       35.63      6.00 o 
 -13   3   4       36.19       38.37      8.99 o 
 -12   3   4        0.16        0.48      3.57 o 
 -11   3   4      168.16      153.63      7.98 o 
 -10   3   4       14.96        8.22      3.11 o 
  -9   3   4      157.04      162.73      8.44 o 
  -8   3   4      962.95      852.42     15.11 o 
  -7   3   4       30.23       31.24      3.24 o 
  -6   3   4        0.11        2.23      1.69 o 
  -5   3   4       41.59       44.08      3.04 o 
  -4   3   4       12.82        6.15      1.83 o 
  -3   3   4     1656.77     1787.36     21.62 o 
  -2   3   4        6.80        9.07      1.17 o 
  -1   3   4     3974.94     4130.28     63.35 o 
   0   3   4      404.77      440.06      8.75 o 
   1   3   4       28.32       14.90      3.81 o 
   2   3   4      711.49      750.44     15.46 o 
   3   3   4        5.41        8.23      1.50 o 
   4   3   4      161.51      161.61      4.74 o 
   5   3   4       91.24       84.27      6.65 o 
   6   3   4       65.93       67.04      4.26 o 
   7   3   4     1935.49     1767.41     25.18 o 
   8   3   4       71.46       56.94      4.63 o 
   9   3   4       18.10       15.10      3.37 o 
  10   3   4        1.31       -2.04      2.80 o 
  11   3   4       38.96       35.15      5.59 o 
  12   3   4        0.11       -3.14      4.30 o 
 -12   4   4       13.43        8.49      4.21 o 
 -11   4   4       10.33        8.11      3.86 o 
 -10   4   4       76.43       72.51      6.92 o 
  -9   4   4       74.73       72.96      6.24 o 
  -8   4   4      114.21      109.48      5.85 o 
  -7   4   4       12.63       19.50      3.02 o 
  -6   4   4      156.85      172.14      6.08 o 
  -5   4   4        1.40        2.40      2.17 o 
  -4   4   4       23.06       25.48      2.25 o 
  -3   4   4        3.92        3.44      1.18 o 
  -2   4   4      652.88      644.85     10.51 o 
  -1   4   4      568.91      615.67     16.19 o 
   0   4   4        4.34        3.11      0.83 o 
   1   4   4        4.50        1.90      1.47 o 
   2   4   4      192.63      212.76      6.64 o 
   3   4   4        9.93       11.26      1.56 o 
   4   4   4       35.05       41.24      3.15 o 
   5   4   4      240.48      238.85      6.51 o 
   6   4   4       69.24       75.81      4.52 o 
   7   4   4       49.74       38.95      5.62 o 
   8   4   4       18.63       14.55      3.09 o 
   9   4   4        0.72        0.87      2.77 o 
  10   4   4        0.99        1.05      3.06 o 
  11   4   4       43.57       42.65      7.91 o 
 -12   5   4       37.34       35.15      5.90 o 
 -11   5   4      119.13      127.67      8.57 o 
 -10   5   4       62.13       68.18      6.26 o 
  -9   5   4        2.30        1.67      2.83 o 
  -8   5   4        9.68        5.49      2.95 o 
  -7   5   4      109.34      105.56      5.65 o 
  -6   5   4        0.50        1.83      2.98 o 
  -5   5   4        4.43        7.55      2.10 o 
  -4   5   4       45.34       46.36      3.47 o 
  -3   5   4        3.50        3.12      1.45 o 
  -2   5   4      569.98      532.14     15.01 o 
  -1   5   4      315.81      334.52      9.75 o 
   0   5   4       10.58       14.20      1.65 o 
   1   5   4      239.09      261.17      7.42 o 
   2   5   4      686.35      723.36     12.88 o 
   3   5   4      149.55      145.82      9.93 o 
   4   5   4      187.23      198.59      8.29 o 
   5   5   4      273.37      275.32      7.34 o 
   6   5   4       78.19       92.78      5.11 o 
   7   5   4        1.46        3.59      2.45 o 
   8   5   4      129.54      130.91      8.94 o 
   9   5   4        1.16        1.46      3.15 o 
  10   5   4        0.65       -2.84      3.40 o 
  11   5   4        1.19       -3.83      3.83 o 
 -11   6   4       63.31       63.67      6.94 o 
 -10   6   4        2.93       -0.72      3.58 o 
  -9   6   4        1.56        3.69      3.23 o 
  -8   6   4        0.32       -2.65      2.65 o 
  -7   6   4        1.55        0.34      2.30 o 
  -6   6   4        0.47       -0.68      2.03 o 
  -5   6   4      370.30      377.84      9.66 o 
  -4   6   4       15.43       20.71      2.79 o 
  -3   6   4      794.99      790.63     14.89 o 
  -2   6   4       59.32       63.86      5.42 o 
  -1   6   4       76.56       87.94      7.87 o 
   0   6   4       27.40       21.22      4.71 o 
   1   6   4       34.75       30.80      3.12 o 
   2   6   4       39.84       25.15      4.47 o 
   3   6   4        8.15        8.91      3.72 o 
   4   6   4      731.28      721.45     20.81 o 
   5   6   4      143.43      143.61      8.35 o 
   6   6   4      250.80      252.09     10.75 o 
   7   6   4      222.94      213.16      8.70 o 
   8   6   4        0.65       -2.88      2.88 o 
   9   6   4       52.24       55.50      6.11 o 
  10   6   4       62.22       68.28      7.04 o 
 -10   7   4       25.84       26.27      5.33 o 
  -9   7   4        0.40       -1.00      3.41 o 
  -8   7   4       57.22       49.85      5.30 o 
  -7   7   4      114.59       99.69      8.55 o 
  -6   7   4       51.27       49.37      6.52 o 
  -5   7   4        2.10        3.71      2.62 o 
  -4   7   4       59.81       54.39      4.84 o 
  -3   7   4      136.32      154.21     12.73 o 
  -2   7   4       11.06       18.27      5.28 o 
  -1   7   4      225.86      237.65     18.18 o 
   0   7   4       32.29       29.24      8.45 o 
   1   7   4      334.58      344.30     13.62 o 
   2   7   4       92.22       78.09      7.68 o 
   3   7   4        4.53        7.36      3.68 o 
   4   7   4       33.56       35.46      5.75 o 
   5   7   4       76.00       77.49      6.66 o 
   6   7   4        4.76        8.22      4.12 o 
   7   7   4      135.05      150.96     10.06 o 
   8   7   4       30.19       26.28      5.55 o 
   9   7   4       61.55       82.21      7.14 o 
  -9   8   4        1.06        3.79      3.92 o 
  -8   8   4        0.83       -0.25      3.70 o 
  -7   8   4        6.35        6.69      4.05 o 
  -6   8   4        1.45        5.15      3.39 o 
  -5   8   4        1.98        3.57      3.23 o 
  -4   8   4       41.69       35.75      9.47 o 
  -3   8   4       13.18       16.45      5.90 o 
  -2   8   4       65.71       57.69      8.03 o 
  -1   8   4       37.24       36.94      9.43 o 
   0   8   4        0.13        4.58      4.34 o 
   1   8   4       58.84       54.25      7.18 o 
   2   8   4      121.96      113.77      9.62 o 
   3   8   4       11.76       15.07      5.07 o 
   4   8   4        2.51        9.47      4.28 o 
   5   8   4        6.83        7.58      3.44 o 
   6   8   4       49.07       44.49      5.88 o 
   7   8   4        1.28        3.73      3.73 o 
   8   8   4        0.42        3.60      5.55 o 
  -8   9   4        0.11       -0.72      4.67 o 
  -7   9   4       39.16       52.94      8.18 o 
  -6   9   4       52.96       46.80      7.07 o 
  -5   9   4        2.27        2.46      3.03 o 
  -4   9   4       92.08       83.77     22.59 o 
  -2   9   4      103.05      131.56     17.97 o 
  -1   9   4       79.09      109.55     11.51 o 
   0   9   4      363.16      400.88     32.82 o 
   1   9   4        0.28        8.11      4.73 o 
   2   9   4       69.70       60.39      7.88 o 
   3   9   4       47.30       39.43      6.82 o 
   4   9   4        8.72       13.49      5.28 o 
   5   9   4       29.21       38.20      5.65 o 
   6   9   4       17.99       26.37      5.29 o 
   7   9   4       61.41       66.66     10.04 o 
  -6  10   4       21.09       11.28      6.57 o 
  -5  10   4       21.01       12.42     11.10 o 
  -4  10   4       64.78       64.34      6.77 o 
  -2  10   4       72.37      103.49     17.49 o 
  -1  10   4        1.62        9.15      6.31 o 
   0  10   4       15.50        4.67      6.29 o 
   1  10   4        1.93        8.61      5.66 o 
   2  10   4       10.06       12.49      6.43 o 
   3  10   4        3.86        4.59      6.83 o 
   4  10   4       65.03       68.94     17.35 o 
   5  10   4      124.52      135.09      9.64 o 
  -1  11   4       18.56       21.57     11.53 o 
   0  11   4        9.09       26.21     12.40 o 
   1  11   4       32.37       68.82     16.26 o 
   2  11   4        4.12       26.11     10.79 o 
 -13   1   5        0.35        2.53      4.43 o 
 -12   1   5       91.01      104.99      6.89 o 
 -11   1   5       17.80       15.91      3.25 o 
 -10   1   5        0.39       -0.68      1.99 o 
  -9   1   5        0.01       -1.91      1.91 o 
  -8   1   5      285.10      262.30      6.69 o 
  -7   1   5      475.97      510.60      8.50 o 
  -6   1   5       82.24       89.58      4.54 o 
  -5   1   5      511.22      497.58      7.45 o 
  -4   1   5       18.85       21.40      1.70 o 
  -3   1   5      729.69      805.59      9.40 o 
  -2   1   5      821.44      794.92     11.40 o 
  -1   1   5     2574.71     2642.33     31.39 o 
   0   1   5      151.65      162.13      3.17 o 
   1   1   5       95.42       92.83      4.84 o 
   2   1   5      350.82      316.59      7.43 o 
   3   1   5     1036.35     1106.25     14.72 o 
   4   1   5       56.53       58.53      2.73 o 
   5   1   5      171.95      160.59      4.51 o 
   6   1   5       53.13       50.38      5.17 o 
   7   1   5      489.65      441.40      9.48 o 
   8   1   5       84.99       86.23      4.67 o 
   9   1   5        8.32        6.81      3.43 o 
  10   1   5       33.86       39.60      4.77 o 
  11   1   5       11.19        8.09      4.37 o 
  12   1   5        8.97        3.63      5.36 o 
 -13   2   5        0.95       -2.28      4.25 o 
 -12   2   5       67.54       65.72      7.13 o 
 -11   2   5       48.34       47.72      4.90 o 
 -10   2   5        0.95        1.17      2.31 o 
  -9   2   5       17.62       18.06      2.81 o 
  -8   2   5       87.38       71.43      4.06 o 
  -7   2   5      228.05      232.59     11.08 o 
  -6   2   5       16.71       10.90      1.97 o 
  -5   2   5       10.01       13.30      1.76 o 
  -4   2   5      102.00      124.16      3.43 o 
  -3   2   5        8.30        8.48      1.24 o 
  -2   2   5      902.92      896.55     14.04 o 
  -1   2   5        0.05        0.04      0.63 o 
   1   2   5      104.69      107.26      3.19 o 
   2   2   5       17.05       20.58      3.05 o 
   3   2   5        5.34        5.11      1.62 o 
   4   2   5       58.89       72.59      3.89 o 
   5   2   5       20.53       18.65      2.63 o 
   6   2   5       31.61       32.20      3.61 o 
   7   2   5       51.36       47.55      3.34 o 
   8   2   5       85.29       76.56      6.24 o 
   9   2   5        9.31        4.98      2.98 o 
  10   2   5       56.49       58.15      5.93 o 
  11   2   5       39.91       39.08      8.75 o 
  12   2   5       59.56       66.44      7.31 o 
 -13   3   5        4.00        1.44      4.24 o 
 -12   3   5        2.05       -1.78      3.70 o 
 -11   3   5        2.91       -0.13      3.01 o 
 -10   3   5        0.09       -2.45      2.45 o 
  -9   3   5      123.11      133.41      6.57 o 
  -8   3   5       18.69       20.63      3.12 o 
  -7   3   5        1.31       -0.01      1.95 o 
  -6   3   5        1.53        1.99      1.87 o 
  -5   3   5      187.31      183.64      5.30 o 
  -4   3   5       14.84       19.22      1.96 o 
  -3   3   5       24.53       26.65      2.02 o 
  -2   3   5      703.83      696.85      9.66 o 
  -1   3   5      146.89      147.40      4.93 o 
   0   3   5      375.11      393.77      7.62 o 
   1   3   5      383.14      462.07      8.40 o 
   2   3   5      210.42      244.11      6.40 o 
   4   3   5      625.59      663.71     12.81 o 
   5   3   5      395.18      383.34      9.65 o 
   6   3   5      120.33      135.87      5.95 o 
   7   3   5       31.80       37.33      4.02 o 
   8   3   5       23.96       14.30      3.09 o 
   9   3   5       50.27       48.17      4.70 o 
  10   3   5       22.65       21.59      4.10 o 
  11   3   5        4.84        2.17      4.33 o 
  12   3   5       61.39       67.30      7.38 o 
 -12   4   5        1.11       -1.70      3.74 o 
 -11   4   5       14.64       18.61      4.37 o 
 -10   4   5      177.64      181.16      9.04 o 
  -9   4   5      483.25      460.80     12.31 o 
  -8   4   5        0.78       -2.13      2.13 o 
  -7   4   5       16.13       15.43      3.73 o 
  -6   4   5      220.02      204.14      6.55 o 
  -5   4   5      257.86      252.06      7.38 o 
  -4   4   5      117.02      130.32      4.46 o 
  -3   4   5       79.49       85.84      3.83 o 
  -2   4   5      374.17      343.04      6.20 o 
  -1   4   5     3571.52     3563.14     64.63 o 
   0   4   5      421.84      489.04     11.71 o 
   1   4   5       91.69       86.40      4.56 o 
   2   4   5        7.22        8.05      1.66 o 
   3   4   5       73.55       90.83      6.48 o 
   4   4   5       73.80       80.32     10.21 o 
   5   4   5      686.50      666.32     15.84 o 
   6   4   5      240.46      226.97      7.09 o 
   7   4   5      366.30      338.60      9.02 o 
   8   4   5        0.97       -1.88      2.27 o 
   9   4   5       73.57       72.13      5.53 o 
  10   4   5        7.77        5.70      3.46 o 
  11   4   5       80.51       79.90      7.97 o 
 -12   5   5       27.86       23.80      5.47 o 
 -11   5   5       43.55       32.19      5.24 o 
 -10   5   5        7.06       10.80      3.65 o 
  -9   5   5       32.85       25.24      4.22 o 
  -8   5   5      290.61      292.55     13.47 o 
  -7   5   5      185.49      179.13      7.36 o 
  -6   5   5       25.92       26.52      3.06 o 
  -5   5   5       46.69       45.50      3.35 o 
  -4   5   5      760.91      751.35     11.87 o 
  -3   5   5       71.47       70.35      3.14 o 
  -2   5   5        4.92        7.23      3.44 o 
  -1   5   5      806.98      850.47     17.41 o 
   0   5   5       19.46       20.07      3.20 o 
   1   5   5       83.75       82.36      4.70 o 
   2   5   5      134.96      147.94     12.14 o 
   3   5   5        0.07        2.31      2.99 o 
   4   5   5      308.43      309.12     12.56 o 
   5   5   5      220.12      235.45     12.30 o 
   6   5   5      217.56      221.10      8.19 o 
   7   5   5      145.59      137.27      7.48 o 
   8   5   5       20.94       18.17      4.02 o 
   9   5   5       42.09       42.64      5.30 o 
  10   5   5       35.34       26.75      5.23 o 
  11   5   5        0.54       -0.22      4.98 o 
 -11   6   5      254.82      294.22     12.59 o 
 -10   6   5      297.71      326.36     12.23 o 
  -9   6   5        0.66       -2.82      2.82 o 
  -8   6   5      142.14      138.66      7.71 o 
  -7   6   5        4.37        2.19      2.59 o 
  -6   6   5      290.87      262.91      8.29 o 
  -5   6   5      170.44      161.63      9.29 o 
  -4   6   5        0.59       -0.72      1.77 o 
  -3   6   5      263.84      261.29     12.46 o 
  -2   6   5     1149.69     1145.58     22.68 o 
  -1   6   5      217.06      225.41      8.78 o 
   0   6   5      182.46      187.41      7.21 o 
   1   6   5      101.70       90.59      8.51 o 
   2   6   5       58.30       62.99      6.85 o 
   3   6   5      419.71      402.28     22.38 o 
   4   6   5      229.75      209.80     12.44 o 
   5   6   5        3.29        0.82      2.63 o 
   6   6   5        1.63       -0.12      3.03 o 
   7   6   5       11.78        7.54      3.41 o 
   8   6   5        0.11        4.40      3.39 o 
   9   6   5        1.73        5.53      3.63 o 
  10   6   5        2.23       -1.65      3.95 o 
 -10   7   5        0.03       -2.00      4.10 o 
  -9   7   5        0.80       -3.18      3.18 o 
  -8   7   5        0.02       -3.17      3.72 o 
  -7   7   5       25.69       27.78      5.22 o 
  -6   7   5        0.49        1.30      2.78 o 
  -5   7   5      174.80      169.96     15.50 o 
  -4   7   5       47.23       55.89      5.78 o 
  -3   7   5      175.17      190.59     17.36 o 
  -2   7   5        2.16        1.86      4.81 o 
  -1   7   5      269.65      266.91     19.69 o 
   0   7   5        1.51        4.23      3.36 o 
   1   7   5      189.11      179.60     13.90 o 
   2   7   5      143.52      141.87     14.18 o 
   3   7   5      160.20      138.69     10.29 o 
   4   7   5       91.36       84.16     11.00 o 
   5   7   5      198.72      195.48     10.02 o 
   6   7   5      159.93      174.41     10.49 o 
   7   7   5       68.28       58.75     14.19 o 
   8   7   5       36.36       29.74      5.92 o 
   9   7   5        0.49       -2.52      3.89 o 
  -9   8   5       13.11       14.66      4.84 o 
  -8   8   5        1.29        2.01      3.96 o 
  -7   8   5       22.65       15.67      7.10 o 
  -6   8   5       10.87       -0.63      3.48 o 
  -5   8   5        0.05        4.81      3.45 o 
  -4   8   5        1.49       -0.33      2.55 o 
  -3   8   5        1.89       -1.67      2.29 o 
  -2   8   5      115.39      147.55     18.32 o 
  -1   8   5       92.98       69.82     13.03 o 
   0   8   5        4.82        4.06      5.62 o 
   1   8   5      151.49      122.36     10.06 o 
   2   8   5       17.33       15.27      4.62 o 
   3   8   5        0.20        4.34      3.92 o 
   4   8   5      446.96      458.85     17.92 o 
   5   8   5        6.65        5.69      4.28 o 
   6   8   5        0.00        3.41      3.47 o 
   7   8   5        3.29        3.42      4.12 o 
   8   8   5       27.97       37.02      9.79 o 
  -8   9   5        8.03       12.30      5.45 o 
  -7   9   5        1.61        1.11      7.20 o 
  -6   9   5       65.79       69.84     13.41 o 
  -5   9   5       59.50       75.75     14.23 o 
  -4   9   5       21.52       22.15      4.38 o 
  -2   9   5      143.97      141.03     19.16 o 
  -1   9   5      106.35      110.88     17.47 o 
   0   9   5      154.10      168.97     15.55 o 
   1   9   5      216.85      211.70     16.89 o 
   2   9   5        0.12        4.18      4.24 o 
   3   9   5        0.26        4.07      4.44 o 
   4   9   5      185.50      198.11     14.39 o 
   5   9   5      244.49      229.09     11.60 o 
   6   9   5       33.84       31.87      6.96 o 
   7   9   5       50.74       54.53      7.27 o 
  -6  10   5        8.25        7.79      6.51 o 
  -5  10   5       32.11       32.64      8.99 o 
  -4  10   5        0.78       -0.06      3.85 o 
  -3  10   5        0.11        1.84      8.58 o 
  -2  10   5       17.78       14.80      9.82 o 
  -1  10   5      243.48      299.97     35.38 o 
   0  10   5       11.33        8.01      5.66 o 
   1  10   5      284.82      260.61     27.42 o 
   2  10   5       15.01       12.45      6.50 o 
   3  10   5        0.89       10.66      6.53 o 
   4  10   5       97.63      110.63     11.50 o 
   5  10   5       18.51       23.25      5.22 o 
  -2  11   5        0.10        1.17      9.48 o 
  -1  11   5       40.05       14.26     10.54 o 
   0  11   5       54.21       48.18     15.02 o 
   1  11   5        2.46       19.91     10.85 o 
   2  11   5       22.83       26.14     11.83 o 
 -13   0   6       32.70       33.82      8.02 o 
 -12   0   6        0.01        0.39      4.30 o 
 -11   0   6      156.69      160.39     10.75 o 
 -10   0   6       22.36       14.12      4.12 o 
  -9   0   6     1652.31     1756.47     30.72 o 
  -8   0   6      257.71      223.94      8.14 o 
  -7   0   6      667.32      710.01     22.16 o 
  -6   0   6       12.44        9.51      2.27 o 
  -5   0   6     3645.88     3917.08     54.34 o 
  -4   0   6     1423.75     1499.34     23.03 o 
  -3   0   6     4361.21     4259.60     66.26 o 
  -2   0   6     3956.20     3994.77     53.32 o 
  -1   0   6       94.16      105.04      3.42 o 
   0   0   6     1436.08     1340.10     22.73 o 
   1   0   6      154.89      157.06      5.28 o 
   2   0   6     3315.24     3409.77     67.82 o 
   3   0   6      801.42      789.50     14.19 o 
   4   0   6     1430.25     1336.04     25.35 o 
   5   0   6       76.28       76.26      4.93 o 
   6   0   6        8.51       11.30      3.06 o 
   7   0   6        0.75        2.25      3.69 o 
   8   0   6       57.40       52.48      6.13 o 
   9   0   6      106.79      110.27      8.43 o 
  10   0   6      359.04      406.50     23.07 o 
  11   0   6      440.66      482.36     24.50 o 
  12   0   6        9.29       12.79     11.28 o 
 -13   1   6       38.10       43.38      6.74 o 
 -12   1   6      234.89      274.87     11.29 o 
 -11   1   6        5.05        4.88      2.82 o 
 -10   1   6        2.48        4.03      2.34 o 
  -9   1   6      197.04      171.89      5.76 o 
  -8   1   6      625.61      616.02      9.97 o 
  -7   1   6        3.09        2.14      1.75 o 
  -6   1   6      582.64      588.82      8.89 o 
  -5   1   6       18.29       20.49      1.76 o 
  -4   1   6        6.78        7.98      1.13 o 
  -3   1   6      328.49      348.99      5.22 o 
  -2   1   6       57.56       67.16      2.46 o 
  -1   1   6       40.06       49.15      4.49 o 
   0   1   6        7.90        7.90      1.55 o 
   1   1   6      777.96      783.61     25.60 o 
   2   1   6       40.22       41.45      3.28 o 
   3   1   6     1730.62     1886.61     21.38 o 
   4   1   6       96.01      118.73      3.84 o 
   5   1   6      173.97      163.99      5.28 o 
   6   1   6        5.33        7.78      2.11 o 
   7   1   6       53.48       64.55      4.73 o 
   8   1   6       22.30       18.52      3.11 o 
   9   1   6        9.24       12.06      3.73 o 
  10   1   6       89.72       92.51      9.16 o 
  11   1   6       65.34       73.49      6.94 o 
  12   1   6      201.98      257.67     15.10 o 
 -13   2   6        0.57       -0.37      4.68 o 
 -12   2   6      100.20      112.84      7.62 o 
 -11   2   6        0.01       -2.69      2.69 o 
 -10   2   6        5.44        6.12      2.42 o 
  -9   2   6      451.79      417.16      9.00 o 
  -8   2   6       86.35       75.92      4.55 o 
  -7   2   6        2.16        3.50      1.78 o 
  -6   2   6       66.65       69.81      3.98 o 
  -5   2   6      149.85      146.65      4.82 o 
  -4   2   6       75.16       93.54      3.09 o 
  -3   2   6       50.52       53.16      2.10 o 
  -2   2   6       95.35       85.18      2.78 o 
  -1   2   6      976.56     1053.20     15.01 o 
   0   2   6      812.86      915.03     12.36 o 
   1   2   6        4.15        3.24      0.92 o 
   2   2   6      818.54      859.11     11.39 o 
   3   2   6      152.59      148.98      7.03 o 
   4   2   6       44.35       47.85      2.50 o 
   5   2   6      184.03      177.91      6.27 o 
   6   2   6      391.49      349.46      7.26 o 
   7   2   6      273.40      236.37      7.66 o 
   8   2   6       22.47       15.66      3.23 o 
   9   2   6        1.92       -1.80      3.20 o 
  10   2   6        4.54        3.65      3.76 o 
  11   2   6       11.87        8.88      4.57 o 
  12   2   6       87.89       83.48      8.04 o 
 -12   3   6        8.72       -1.24      3.88 o 
 -11   3   6      245.98      249.40     15.59 o 
 -10   3   6       43.04       38.50      4.78 o 
  -9   3   6       64.28       61.11      5.20 o 
  -8   3   6      162.18      142.06      6.43 o 
  -7   3   6      131.79      138.56      6.62 o 
  -6   3   6      428.82      420.84      9.45 o 
  -5   3   6       71.12       91.92      4.47 o 
  -4   3   6      507.11      516.08      9.40 o 
  -3   3   6       45.86       54.02      3.19 o 
  -2   3   6     3918.31     3965.16     47.65 o 
  -1   3   6      966.57     1025.69     33.45 o 
   0   3   6     1953.18     2076.59     30.05 o 
   1   3   6      122.45      128.58      6.61 o 
   2   3   6      887.02      946.02     14.28 o 
   3   3   6      137.93      135.76      4.75 o 
   4   3   6        5.78        3.69      1.43 o 
   5   3   6       29.91       25.89      3.31 o 
   6   3   6     1035.41     1034.82     16.86 o 
   7   3   6     1158.89     1025.92     17.41 o 
   8   3   6       17.09       17.74      4.69 o 
   9   3   6       22.77       12.38      3.42 o 
  10   3   6       41.15       50.87      5.97 o 
  11   3   6       45.01       38.39      7.73 o 
 -12   4   6      149.70      167.95     11.83 o 
 -11   4   6        0.06       -1.43      3.31 o 
 -10   4   6        6.73        8.80      3.63 o 
  -9   4   6       67.18       67.84      5.64 o 
  -8   4   6       37.03       41.38      4.40 o 
  -7   4   6       28.23       19.14      4.22 o 
  -6   4   6        0.00        0.05      1.90 o 
  -5   4   6       23.06       20.31      3.07 o 
  -4   4   6       88.95      102.32      4.75 o 
  -3   4   6      124.58      128.46      3.96 o 
  -2   4   6      586.26      612.26      9.64 o 
  -1   4   6       33.96       35.51      2.70 o 
   0   4   6      174.09      181.75      5.69 o 
   1   4   6       54.06       51.27      3.56 o 
   2   4   6       48.03       55.54     13.35 o 
   4   4   6       27.06       24.46      5.59 o 
   5   4   6      222.62      220.10      8.12 o 
   6   4   6       93.47       78.74      4.84 o 
   7   4   6      435.02      414.38     10.18 o 
   8   4   6       31.81       26.43      3.70 o 
   9   4   6        0.03       -2.86      3.11 o 
  10   4   6        2.85        3.19      3.98 o 
  11   4   6       63.20       64.71      8.01 o 
 -12   5   6       34.49       41.31      6.68 o 
 -11   5   6       12.03        5.71      4.19 o 
 -10   5   6       57.33       54.86      7.31 o 
  -9   5   6      194.41      184.18      9.01 o 
  -8   5   6       27.58       28.55      6.37 o 
  -7   5   6       17.78        9.96      2.92 o 
  -6   5   6      430.64      381.88      9.61 o 
  -5   5   6      191.02      195.86      6.74 o 
  -4   5   6      199.42      181.13      7.68 o 
  -3   5   6       36.50       37.30      2.68 o 
  -2   5   6        6.74        6.39      1.64 o 
  -1   5   6       42.42       48.86      4.83 o 
   0   5   6      149.99      158.63      5.30 o 
   1   5   6        4.91        3.44      2.71 o 
   2   5   6       84.71       97.69      9.16 o 
   3   5   6      401.10      372.72     26.61 o 
   4   5   6        0.14       -0.23      4.27 o 
   5   5   6       94.01      103.31     10.17 o 
   6   5   6       31.88       36.71      4.04 o 
   7   5   6       90.48      100.33      6.71 o 
   8   5   6       45.68       52.31      5.47 o 
   9   5   6       56.51       74.25      6.63 o 
  10   5   6      101.13       94.91      7.87 o 
 -11   6   6      174.08      158.93     22.18 o 
 -10   6   6       39.60       23.96      5.13 o 
  -9   6   6       17.34       16.18      5.10 o 
  -8   6   6        5.02        5.35      3.22 o 
  -7   6   6       86.73       85.79      6.49 o 
  -6   6   6        0.01       -0.16      2.32 o 
  -5   6   6      223.60      219.99     12.85 o 
  -4   6   6      418.82      412.02     12.75 o 
  -3   6   6      135.86      119.15      7.07 o 
  -2   6   6      789.56      793.26     29.14 o 
  -1   6   6       17.52       33.49      4.06 o 
   0   6   6        0.57        0.70      1.74 o 
   1   6   6      192.77      187.14     11.39 o 
   2   6   6      488.45      469.47     15.83 o 
   3   6   6        7.46        7.89      3.87 o 
   4   6   6      556.35      522.51     17.74 o 
   5   6   6        2.21        2.41      2.95 o 
   6   6   6       46.29       37.01      5.31 o 
   7   6   6        1.91        5.81      3.76 o 
   8   6   6        0.37        4.58      3.52 o 
   9   6   6        8.49        7.83      4.68 o 
  10   6   6        2.05       -4.00      4.00 o 
 -10   7   6       53.51       57.49      8.37 o 
  -9   7   6        3.15        1.44      3.81 o 
  -8   7   6       13.58       11.92      3.96 o 
  -7   7   6       89.54       91.57      6.87 o 
  -6   7   6        1.87        2.38      3.10 o 
  -5   7   6       10.45        7.75      3.20 o 
  -4   7   6      350.16      316.05     12.90 o 
  -3   7   6       74.89       72.70      5.96 o 
  -2   7   6      333.44      340.36     12.71 o 
  -1   7   6      191.24      194.64      8.30 o 
   0   7   6       27.94       26.72      5.20 o 
   1   7   6        0.54        4.49      3.37 o 
   2   7   6        0.57        1.70      3.97 o 
   3   7   6       27.25       26.58      5.35 o 
   4   7   6       19.65       14.05      7.53 o 
   5   7   6       58.31       54.61      7.03 o 
   6   7   6       37.85       38.08      6.86 o 
   7   7   6        0.00       -0.54      3.86 o 
   8   7   6       20.47       26.28      6.01 o 
   9   7   6        0.24        0.07      4.01 o 
  -9   8   6       47.15       45.45      6.47 o 
  -8   8   6       70.23       74.44      8.71 o 
  -7   8   6       32.62       31.67      5.75 o 
  -6   8   6        1.33        2.59      3.57 o 
  -5   8   6      223.42      214.51     11.52 o 
  -4   8   6        3.56        1.40      2.99 o 
  -3   8   6       28.46       26.52      4.25 o 
  -2   8   6        1.80        2.93      6.14 o 
  -1   8   6      251.64      262.86     12.16 o 
   0   8   6       17.86       13.09      5.57 o 
   1   8   6      143.35      140.90     10.94 o 
   2   8   6      313.96      323.00     14.51 o 
   3   8   6      225.38      207.94     13.57 o 
   4   8   6       14.14       20.39      5.56 o 
   5   8   6        4.20        4.36      3.59 o 
   6   8   6        0.20        7.92      4.03 o 
   7   8   6        6.90        8.13      4.56 o 
   8   8   6      103.51      121.80     10.48 o 
  -8   9   6       77.21       90.73     11.11 o 
  -7   9   6       35.20       39.85     11.87 o 
  -6   9   6       45.03       45.78      7.16 o 
  -5   9   6       46.94       31.52     12.51 o 
  -4   9   6        2.25        0.69      3.39 o 
  -3   9   6      317.61      360.72     12.60 o 
  -2   9   6        0.00       15.64      8.67 o 
  -1   9   6        0.66        0.68      5.33 o 
   0   9   6      115.00      116.00     13.22 o 
   1   9   6        5.92        8.40      5.23 o 
   2   9   6       23.64       18.25     12.23 o 
   3   9   6        6.57        6.61      4.89 o 
   4   9   6        1.61       13.14      5.60 o 
   5   9   6      298.52      333.92     14.53 o 
   6   9   6       23.14       29.63      5.71 o 
  -6  10   6       12.63        8.68     10.31 o 
  -5  10   6       11.44        9.89      4.92 o 
  -4  10   6       12.63       10.97      4.07 o 
  -3  10   6        2.48        5.07      9.58 o 
  -2  10   6       86.32      110.82     19.32 o 
  -1  10   6       81.15      102.69     13.41 o 
   0  10   6        4.96       -2.50      5.71 o 
   1  10   6       13.12       15.29      6.75 o 
   2  10   6       29.47       26.69      7.92 o 
   3  10   6       65.64       46.27      9.31 o 
   4  10   6        1.52        9.56      6.88 o 
   5  10   6       29.50       35.24     13.79 o 
  -2  11   6        1.53       -3.71      9.42 o 
  -1  11   6        1.94       -0.27      9.14 o 
   0  11   6        5.86       12.48      7.23 o 
   1  11   6        3.17        1.08      6.22 o 
 -13   1   7       45.19       53.17      8.08 o 
 -12   1   7        7.68        8.60      3.63 o 
 -11   1   7       88.12       89.56      6.41 o 
 -10   1   7        0.59       -1.11      2.11 o 
  -9   1   7      121.49      113.78      5.39 o 
  -8   1   7        0.15        1.91      1.76 o 
  -7   1   7        0.06        1.01      1.42 o 
  -6   1   7       21.03       25.11      2.02 o 
  -5   1   7        0.13        0.80      1.08 o 
  -4   1   7       43.36       51.42      2.37 o 
  -3   1   7       34.04       29.86      1.66 o 
  -2   1   7      116.46      115.96      3.32 o 
  -1   1   7      313.58      334.54      5.58 o 
   0   1   7      523.82      526.48      8.34 o 
   1   1   7     1443.24     1521.64     23.15 o 
   2   1   7      587.19      634.35      9.60 o 
   3   1   7      418.87      451.12      7.51 o 
   4   1   7      168.45      173.80      4.75 o 
   5   1   7      350.98      336.39      7.88 o 
   6   1   7      301.72      284.34      6.88 o 
   7   1   7       29.58       38.22      3.39 o 
   8   1   7       14.32       10.40      3.44 o 
   9   1   7        0.79       -3.09      3.53 o 
  10   1   7      199.34      226.94     10.37 o 
  11   1   7       48.42       53.59      7.19 o 
 -13   2   7       11.94       10.19      5.11 o 
 -12   2   7       32.26       35.66      5.84 o 
 -11   2   7        0.04        0.05      2.93 o 
 -10   2   7       26.78       32.60      3.48 o 
  -9   2   7       35.82       51.45      4.18 o 
  -8   2   7       88.65       93.42      4.58 o 
  -7   2   7      106.06      112.43      4.67 o 
  -6   2   7      252.91      249.16      6.18 o 
  -5   2   7      721.63      743.95      9.96 o 
  -4   2   7     1165.36     1220.84     13.92 o 
  -3   2   7      906.99      963.79     13.16 o 
  -2   2   7        8.71       13.33      1.32 o 
  -1   2   7       76.11       78.15      5.32 o 
   0   2   7       25.61       15.91      1.21 o 
   1   2   7       63.40       83.77      2.69 o 
   2   2   7       60.08       59.76      2.59 o 
   3   2   7      201.90      161.43      6.06 o 
   4   2   7      157.55      146.42      7.85 o 
   5   2   7      963.52      915.28     12.96 o 
   6   2   7      144.65      114.58      5.70 o 
   7   2   7      189.37      185.31      7.35 o 
   8   2   7        4.94        0.37      2.57 o 
   9   2   7       47.98       62.01      5.88 o 
  10   2   7       98.21       95.00      7.34 o 
  11   2   7        8.17        7.95      4.70 o 
 -12   3   7        1.15       -1.13      3.32 o 
 -11   3   7        6.72        2.13      3.66 o 
 -10   3   7        0.00       -0.63      2.77 o 
  -9   3   7       83.63       71.56      5.68 o 
  -8   3   7       59.95       62.81      5.50 o 
  -7   3   7        1.13        3.18      2.45 o 
  -6   3   7        3.20        5.01      1.65 o 
  -5   3   7       10.69        7.56      1.67 o 
  -4   3   7        4.22        1.67      1.40 o 
  -3   3   7       40.84       39.55      4.18 o 
  -2   3   7      736.63      744.23     14.87 o 
  -1   3   7      236.19      269.89      8.45 o 
   0   3   7       23.60       25.70      5.13 o 
   1   3   7       21.60       17.62      2.01 o 
   2   3   7       70.98       82.87      4.19 o 
   3   3   7        0.25        1.35      1.55 o 
   4   3   7       28.12       27.52      3.29 o 
   5   3   7       46.88       49.05      3.74 o 
   6   3   7       11.26        7.93      2.43 o 
   7   3   7       48.00       46.71      4.71 o 
   8   3   7        0.02       -2.40      2.40 o 
   9   3   7       34.80       25.02      4.75 o 
  10   3   7       50.42       53.84      6.99 o 
  11   3   7        1.36        2.15      4.93 o 
 -12   4   7      154.75      158.95      9.95 o 
 -11   4   7       39.96       46.41      5.83 o 
 -10   4   7       54.13       58.94      7.59 o 
  -9   4   7      149.65      154.37      8.17 o 
  -8   4   7      307.74      334.35     19.20 o 
  -7   4   7      248.07      233.01      9.58 o 
  -6   4   7       42.69       40.63      3.88 o 
  -5   4   7      149.95      158.29      5.97 o 
  -4   4   7      150.14      156.23      7.16 o 
  -3   4   7      485.02      478.88     13.85 o 
  -2   4   7      322.24      343.49      6.72 o 
  -1   4   7       82.06       84.27      4.45 o 
   0   4   7      132.21      143.75      5.16 o 
   1   4   7      212.08      224.17     11.03 o 
   2   4   7      229.47      244.75     11.55 o 
   3   4   7     1258.90     1281.77     25.78 o 
   4   4   7      268.83      269.34     11.00 o 
   5   4   7       10.68        8.94      3.24 o 
   6   4   7      271.30      244.68      8.70 o 
   7   4   7       19.33       26.29      4.04 o 
   8   4   7        8.56        4.31      3.07 o 
   9   4   7       68.77       68.44      6.33 o 
  10   4   7      144.49      164.98      9.71 o 
  11   4   7        0.01       -4.78      4.78 o 
 -11   5   7       29.53       25.32      5.23 o 
 -10   5   7       73.22       84.42      6.92 o 
  -9   5   7        5.36        0.76      3.20 o 
  -8   5   7        8.40        5.56      3.48 o 
  -7   5   7       10.86        7.09      2.74 o 
  -6   5   7      110.19       99.14      9.56 o 
  -5   5   7       38.49       33.78      3.38 o 
  -4   5   7      150.33      142.01      6.63 o 
  -3   5   7      477.04      497.95     12.28 o 
  -2   5   7     3105.42     3198.83     50.35 o 
  -1   5   7      108.42      106.63      5.49 o 
   0   5   7      125.44      130.36      6.04 o 
   1   5   7        0.13        2.87      2.57 o 
   2   5   7        0.36       -0.45      2.51 o 
   3   5   7      495.90      504.83     16.26 o 
   4   5   7       71.04       56.45      6.60 o 
   5   5   7       22.54       19.62      3.25 o 
   6   5   7      123.69      122.08      6.98 o 
   7   5   7       83.58       80.88      6.17 o 
   8   5   7        7.28        9.23      3.65 o 
   9   5   7       28.91       25.47      4.94 o 
  10   5   7        0.18       -3.69      3.69 o 
 -11   6   7       54.50       57.01      7.86 o 
 -10   6   7        9.95        6.27      4.23 o 
  -9   6   7       23.64       17.32      4.60 o 
  -8   6   7       87.85       75.70      6.72 o 
  -7   6   7       13.74       11.76      3.48 o 
  -6   6   7       76.77       72.61      5.72 o 
  -5   6   7        8.66        3.53      3.22 o 
  -4   6   7      141.05      159.76      9.32 o 
  -3   6   7       88.39       79.51      6.66 o 
  -2   6   7      220.27      215.72     10.69 o 
  -1   6   7      150.53      164.03      8.11 o 
   0   6   7       65.06       70.19      5.03 o 
   1   6   7       13.53        8.79      3.50 o 
   2   6   7        0.77        2.22      3.10 o 
   3   6   7      166.24      170.38     11.28 o 
   4   6   7      474.74      438.63     16.34 o 
   5   6   7      522.01      514.29     15.22 o 
   6   6   7      110.75      120.19      8.85 o 
   7   6   7        0.92        6.59      3.37 o 
   8   6   7        1.29       -0.09      3.42 o 
   9   6   7        4.74        0.88      3.89 o 
 -10   7   7       63.29       56.75     10.00 o 
  -9   7   7        9.04        9.11      4.54 o 
  -8   7   7       36.73       43.15      6.56 o 
  -7   7   7       12.80        4.78      3.31 o 
  -6   7   7        0.13       -0.62      3.17 o 
  -5   7   7        0.48        3.02      4.62 o 
  -4   7   7       21.14       15.99      5.67 o 
  -3   7   7      307.88      312.53     13.85 o 
  -2   7   7      841.84      698.49     23.10 o 
  -1   7   7      402.20      402.96     13.53 o 
   0   7   7      338.60      311.85     16.63 o 
   1   7   7      420.81      447.40     16.21 o 
   2   7   7        2.38        4.09      4.16 o 
   3   7   7       49.51       25.90      5.46 o 
   4   7   7      110.68       97.30     13.60 o 
   5   7   7      164.24      165.36     10.32 o 
   6   7   7        0.45        8.89      3.89 o 
   7   7   7       71.38       61.15      7.26 o 
   8   7   7        7.98        9.81      5.14 o 
   9   7   7       20.14       17.06      5.34 o 
  -9   8   7       26.77       17.59      6.50 o 
  -8   8   7       50.91       42.80      9.10 o 
  -7   8   7        0.85        0.07      5.33 o 
  -6   8   7       37.24       42.87      6.99 o 
  -5   8   7      202.49      196.95     11.55 o 
  -4   8   7        0.16        2.75      3.08 o 
  -3   8   7       56.52       59.51      6.59 o 
  -2   8   7        2.91        0.33      2.35 o 
  -1   8   7        1.82        5.90      3.59 o 
   0   8   7       54.31       51.44      9.16 o 
   1   8   7        2.41        2.72      4.48 o 
   2   8   7        2.93       -1.30      4.73 o 
   3   8   7       92.74       78.29      8.68 o 
   4   8   7       95.87       87.72     10.44 o 
   5   8   7      160.49      166.92     10.67 o 
   6   8   7      135.46      144.47     13.60 o 
   7   8   7       39.81       33.87      8.37 o 
  -7   9   7        4.40       -3.25      4.34 o 
  -6   9   7        3.76       -2.96      3.90 o 
  -5   9   7       20.41       23.28      8.63 o 
  -4   9   7       64.58       58.51      7.22 o 
  -3   9   7       56.02       62.31      6.18 o 
  -2   9   7        2.97        2.76      5.02 o 
  -1   9   7       64.83       70.79     10.78 o 
   0   9   7        2.23        1.10      5.37 o 
   1   9   7       40.88       45.62      9.01 o 
   2   9   7        9.17        9.81      5.93 o 
   3   9   7       32.39       26.04      7.73 o 
   4   9   7      100.78      117.09     13.58 o 
   5   9   7        5.11       15.64      6.76 o 
   6   9   7        3.97        1.13      4.85 o 
  -5  10   7       86.54      117.18     11.40 o 
  -4  10   7       58.71       59.63     14.27 o 
  -3  10   7        4.11        3.97      4.96 o 
  -2  10   7       12.86       14.17      6.08 o 
  -1  10   7       79.17       77.08     11.86 o 
   0  10   7        0.08       -1.60      9.56 o 
   1  10   7       83.79      112.10     13.81 o 
   2  10   7      201.03      227.05     19.06 o 
   3  10   7       12.70       19.46     12.98 o 
   4  10   7       91.01       88.14     12.86 o 
 -13   0   8       35.08       45.19     11.15 o 
 -12   0   8       59.62       63.11      9.11 o 
 -11   0   8        6.74        8.95      5.45 o 
 -10   0   8       50.03       43.35      5.95 o 
  -9   0   8      562.52      531.26     16.08 o 
  -8   0   8     1078.50     1143.47     21.97 o 
  -7   0   8       27.01       26.00      3.43 o 
  -6   0   8      412.30      364.35     28.71 o 
  -5   0   8        0.03        0.58      1.57 o 
  -4   0   8      128.72      163.42      7.32 o 
  -3   0   8       23.36       21.14      2.32 o 
  -2   0   8      590.82      553.94     20.89 o 
  -1   0   8      853.71      936.06     21.16 o 
   0   0   8     1540.10     1729.98     36.01 o 
   1   0   8      711.40      703.20     44.35 o 
   2   0   8     2264.68     2385.12     50.50 o 
   3   0   8      173.06      186.38      6.38 o 
   4   0   8      371.14      390.75      9.96 o 
   5   0   8      653.54      682.92     14.85 o 
   6   0   8      116.89       88.76      6.93 o 
   7   0   8      190.50      229.39     10.18 o 
   8   0   8      144.80      169.36      9.86 o 
   9   0   8        1.07       -4.05      4.05 o 
  10   0   8        0.01       -5.59      6.35 o 
  11   0   8       75.84       67.40     12.27 o 
 -13   1   8        8.49        4.58      5.78 o 
 -12   1   8       98.05      105.59      7.98 o 
 -11   1   8        0.11       -0.59      2.83 o 
 -10   1   8       62.08       66.77      6.30 o 
  -9   1   8      456.92      429.19     10.06 o 
  -8   1   8        5.95        3.56      1.94 o 
  -7   1   8       45.68       41.00      3.16 o 
  -6   1   8       64.44       69.96      4.05 o 
  -5   1   8      897.93      962.46     12.19 o 
  -4   1   8        6.62        7.12      1.43 o 
  -3   1   8      736.60      800.60     10.77 o 
  -2   1   8      382.17      407.37      7.02 o 
  -1   1   8      343.82      356.19      7.12 o 
   0   1   8      380.98      425.12      8.00 o 
   1   1   8       35.14       45.85      2.54 o 
   2   1   8       19.47       26.20      2.38 o 
   3   1   8       92.91       91.20      3.45 o 
   4   1   8      136.16      128.87      4.55 o 
   5   1   8      192.54      171.30      5.74 o 
   6   1   8      616.93      541.98     13.10 o 
   7   1   8        1.28        0.92      2.44 o 
   8   1   8       32.70       29.16      4.49 o 
   9   1   8        8.04        4.17      3.77 o 
  10   1   8      231.43      293.16     11.85 o 
  11   1   8       29.73       22.60      6.67 o 
 -13   2   8       13.23        6.82      5.42 o 
 -12   2   8       62.24       74.37      9.87 o 
 -11   2   8       18.36       19.63      4.18 o 
 -10   2   8        0.02        1.87      2.36 o 
  -9   2   8      123.80      131.58      5.54 o 
  -8   2   8        2.85        1.12      1.91 o 
  -7   2   8      126.48      127.16      5.37 o 
  -6   2   8      158.52      169.47      8.08 o 
  -5   2   8      373.38      401.96     10.43 o 
  -4   2   8        9.24        9.87      1.47 o 
  -3   2   8        4.69        1.66      1.04 o 
  -2   2   8       97.46      102.52      3.43 o 
  -1   2   8        0.30        2.41      1.20 o 
   0   2   8       10.88       10.16      1.14 o 
   1   2   8       45.93       59.72      2.58 o 
   2   2   8       11.43       14.03      1.70 o 
   3   2   8        7.12        6.68      1.64 o 
   4   2   8        9.86        7.04      1.87 o 
   5   2   8      357.49      370.22      8.79 o 
   6   2   8      422.38      371.25      9.15 o 
   7   2   8       18.57       11.96      3.04 o 
   8   2   8        4.02        1.24      3.48 o 
   9   2   8        2.27       -0.96      3.48 o 
  10   2   8        4.33       -3.85      3.85 o 
  11   2   8       18.57       23.06      5.66 o 
 -12   3   8       55.84       71.60      9.00 o 
 -11   3   8       16.69       18.01      3.81 o 
 -10   3   8       64.89       73.90      6.77 o 
  -9   3   8       42.77       44.70      4.76 o 
  -8   3   8      196.96      217.52      8.34 o 
  -7   3   8       80.37       72.24      5.05 o 
  -6   3   8      726.65      671.16     11.29 o 
  -5   3   8      278.57      262.79      9.95 o 
  -4   3   8      250.92      261.39      8.07 o 
  -3   3   8      239.04      219.50      5.93 o 
  -2   3   8      335.24      352.33      8.40 o 
  -1   3   8      966.93     1044.21     16.50 o 
   0   3   8      267.35      284.14      6.31 o 
   1   3   8       36.41       37.29      3.59 o 
   2   3   8      595.94      569.01     10.19 o 
   3   3   8      383.87      406.56      8.81 o 
   4   3   8      461.09      433.67     15.00 o 
   5   3   8       67.38       68.73      4.37 o 
   6   3   8      108.02       86.39      5.21 o 
   7   3   8       32.52       28.85      3.68 o 
   8   3   8       16.89        9.99      3.57 o 
   9   3   8       82.10       96.73      8.23 o 
  10   3   8        0.04       -4.04      4.04 o 
  11   3   8      397.98      443.22     18.30 o 
 -12   4   8      157.39      158.60     10.10 o 
 -11   4   8       58.67       64.79      6.49 o 
 -10   4   8       54.71       62.16      6.02 o 
  -9   4   8       73.41       85.58      6.25 o 
  -8   4   8       23.66       22.34      3.72 o 
  -7   4   8       61.25       48.54      4.42 o 
  -6   4   8      196.70      193.42      7.15 o 
  -5   4   8      264.97      285.95      7.85 o 
  -4   4   8       62.27       58.21      4.88 o 
  -3   4   8        0.60        0.96      1.36 o 
  -1   4   8       55.24       54.35      4.96 o 
   0   4   8        5.55        2.14      1.70 o 
   1   4   8        2.55        1.51      2.29 o 
   2   4   8       40.54       46.05      4.82 o 
   3   4   8      315.46      306.76      9.10 o 
   4   4   8        1.64       -0.60      2.31 o 
   5   4   8       28.17       22.33      3.35 o 
   6   4   8      315.88      315.62      9.91 o 
   7   4   8        0.01       -0.29      2.83 o 
   8   4   8       11.48        8.47      3.58 o 
   9   4   8       15.94        9.17      4.04 o 
  10   4   8        0.77       -3.85      4.46 o 
 -11   5   8        0.67       -1.77      5.09 o 
 -10   5   8        3.46        6.56      4.05 o 
  -9   5   8       12.59       13.33      4.07 o 
  -8   5   8       26.86       24.45      4.46 o 
  -7   5   8       24.19       18.68      6.20 o 
  -6   5   8      124.02      122.83      7.15 o 
  -5   5   8      309.87      295.16     13.11 o 
  -4   5   8      306.47      288.40     12.84 o 
  -3   5   8        1.93        4.52      2.37 o 
  -2   5   8      431.54      461.37     13.17 o 
  -1   5   8       20.45       18.05      5.22 o 
   0   5   8       90.91       79.15      4.35 o 
   1   5   8       33.16       25.38      5.01 o 
   2   5   8      141.57      143.88      9.51 o 
   3   5   8       25.08       21.51      4.62 o 
   4   5   8        2.50        3.36      3.19 o 
   5   5   8       21.98       20.06      3.41 o 
   6   5   8       44.99       38.14      4.93 o 
   7   5   8      122.57      112.65      7.82 o 
   8   5   8       10.21       10.56      4.95 o 
   9   5   8        0.80        0.50      3.82 o 
  10   5   8       86.32       76.12      7.46 o 
 -11   6   8        7.25        6.54      4.80 o 
 -10   6   8       29.52       18.53      5.17 o 
  -9   6   8        0.01        3.00      3.81 o 
  -8   6   8       82.17       72.07      9.41 o 
  -7   6   8       35.53       38.58      5.00 o 
  -6   6   8       91.57       84.85      6.15 o 
  -5   6   8      182.76      170.50      7.66 o 
  -4   6   8       58.55       51.47      4.89 o 
  -3   6   8        2.37        4.71      3.07 o 
  -2   6   8       75.90       57.00      6.60 o 
  -1   6   8       43.17       59.65      5.32 o 
   0   6   8       70.79       63.53     10.16 o 
   1   6   8        7.17        2.85      3.21 o 
   2   6   8      124.27      116.75      9.24 o 
   3   6   8        1.92        4.16      3.55 o 
   4   6   8        3.46        7.08      4.04 o 
   5   6   8       65.98       54.08      7.69 o 
   6   6   8       65.66       51.40     10.82 o 
   7   6   8       48.47       49.81      8.02 o 
   8   6   8       44.79       33.03      5.27 o 
   9   6   8       59.33       62.90      6.97 o 
 -10   7   8       18.13       22.35      5.70 o 
  -9   7   8        3.15        5.47      4.21 o 
  -8   7   8       30.02       18.49      4.44 o 
  -7   7   8       31.02       19.68      4.26 o 
  -6   7   8       26.84       25.86      4.35 o 
  -5   7   8      102.10       86.84      8.67 o 
  -4   7   8       20.67        9.62      7.75 o 
  -3   7   8      410.80      419.82     17.78 o 
  -2   7   8       97.36       98.45      8.71 o 
  -1   7   8      271.33      258.21     11.20 o 
   0   7   8       49.82       23.72      9.78 o 
   1   7   8       43.76       30.91      7.30 o 
   2   7   8        6.73       11.61      5.20 o 
   3   7   8      351.02      327.32     23.12 o 
   4   7   8       70.45       74.37      8.65 o 
   5   7   8        5.33        8.18      5.08 o 
   6   7   8        7.00        5.94      4.30 o 
   7   7   8       20.81       27.03      7.83 o 
   8   7   8       29.97       22.64      5.20 o 
  -9   8   8       21.96       19.37      5.35 o 
  -8   8   8        6.11        4.90      4.11 o 
  -7   8   8       85.73       91.76     12.97 o 
  -6   8   8        9.67       11.65      4.81 o 
  -5   8   8        0.69        1.24      3.69 o 
  -4   8   8       37.14       45.33      6.87 o 
  -3   8   8       18.65       17.93      4.48 o 
  -2   8   8      293.69      259.70     24.74 o 
  -1   8   8      133.76      138.92     18.63 o 
   0   8   8        1.33        2.14      4.47 o 
   1   8   8        0.06        3.53      4.74 o 
   2   8   8      223.18      208.08     17.55 o 
   3   8   8       41.40       45.09      8.99 o 
   4   8   8       73.97       77.11     11.22 o 
   5   8   8      191.06      223.24     14.02 o 
   6   8   8        9.25       11.09      4.76 o 
   7   8   8        9.81       15.54      5.50 o 
  -7   9   8        1.21        3.43      5.13 o 
  -6   9   8      139.43      133.97     13.10 o 
  -5   9   8       17.70       15.62      5.55 o 
  -4   9   8       73.55       80.70      9.16 o 
  -3   9   8       65.75       66.24      7.28 o 
  -2   9   8        0.26       -2.52      2.52 o 
  -1   9   8        0.70        2.15      5.11 o 
   0   9   8       88.94       82.95     11.68 o 
   1   9   8       38.62       45.91      9.36 o 
   2   9   8      114.30      118.85     14.18 o 
   3   9   8       17.65       29.29      7.98 o 
   4   9   8      120.82      126.41     14.70 o 
   5   9   8        1.81       12.61      5.35 o 
   6   9   8        2.90        3.25      5.46 o 
  -5  10   8        9.86        8.18      5.26 o 
  -4  10   8       61.15       64.00      8.20 o 
  -3  10   8       38.91       39.87      5.86 o 
  -2  10   8        3.79        4.23      6.54 o 
  -1  10   8        0.22        5.42      6.70 o 
   0  10   8        3.22        9.32      8.69 o 
   1  10   8       17.92       17.35      7.44 o 
   2  10   8        3.98       14.55      7.01 o 
   3  10   8      141.23      143.47     16.27 o 
 -13   1   9      100.99      113.79     12.54 o 
 -12   1   9       16.98       13.12      4.90 o 
 -11   1   9        9.58        5.58      3.66 o 
 -10   1   9      276.23      309.50     11.01 o 
  -9   1   9      196.87      197.41     10.92 o 
  -8   1   9      170.21      192.16      7.15 o 
  -7   1   9      149.12      139.71      5.66 o 
  -6   1   9      215.02      222.62      5.70 o 
  -5   1   9        8.32        7.58      1.51 o 
  -4   1   9      274.73      303.44      5.47 o 
  -3   1   9      536.94      544.25      9.82 o 
  -2   1   9      175.06      191.61      5.07 o 
  -1   1   9      431.87      436.69      8.61 o 
   0   1   9       43.21       46.17      2.55 o 
   1   1   9      183.60      187.48      5.08 o 
   2   1   9      478.75      477.51      9.87 o 
   3   1   9      540.37      544.85      9.02 o 
   4   1   9       89.39       86.92      6.09 o 
   5   1   9      732.71      764.88     12.74 o 
   6   1   9      223.03      211.63      6.92 o 
   7   1   9        9.72        9.93      2.91 o 
   8   1   9        1.45       -1.67      3.32 o 
   9   1   9      175.55      200.75      9.90 o 
  10   1   9       49.02       39.16      5.86 o 
  11   1   9       58.31       66.60     13.38 o 
 -12   2   9      263.31      278.86     14.65 o 
 -11   2   9        0.95        3.40      3.32 o 
 -10   2   9       40.99       53.97      5.12 o 
  -9   2   9      139.91      139.19      6.45 o 
  -8   2   9      313.16      323.88      8.23 o 
  -7   2   9        0.25        1.99      1.86 o 
  -6   2   9      227.74      221.50      6.06 o 
  -5   2   9      186.57      180.11      5.36 o 
  -4   2   9      436.73      443.18      7.60 o 
  -3   2   9      327.08      316.79      6.02 o 
  -2   2   9      163.32      154.32      4.30 o 
  -1   2   9      127.65      143.70      4.04 o 
   0   2   9      177.29      195.82      4.35 o 
   1   2   9      676.83      687.56     11.03 o 
   2   2   9      684.70      701.83     10.70 o 
   3   2   9      493.76      469.53      8.51 o 
   4   2   9        0.10       -0.36      1.64 o 
   5   2   9      103.09       93.87      5.23 o 
   6   2   9      174.55      149.09      6.51 o 
   7   2   9       77.04       70.50      5.15 o 
   8   2   9        0.94        1.39      3.19 o 
   9   2   9        1.14        0.06      3.58 o 
  10   2   9       62.75       58.48      7.44 o 
  11   2   9       31.39       28.22      7.10 o 
 -12   3   9        1.47        0.55      3.83 o 
 -11   3   9       24.82       29.39      4.40 o 
 -10   3   9       26.07       20.23      3.67 o 
  -9   3   9       30.42       34.12      4.53 o 
  -8   3   9        1.19       -0.81      2.31 o 
  -7   3   9       41.15       32.01      6.07 o 
  -6   3   9       11.07       10.14      2.06 o 
  -5   3   9        1.10        0.93      1.51 o 
  -4   3   9       20.43       19.26      3.20 o 
  -3   3   9       69.18       67.82      3.93 o 
  -2   3   9      401.63      408.55      8.94 o 
  -1   3   9        0.44       -1.53      1.53 o 
   0   3   9       74.73       71.20      4.06 o 
   1   3   9        0.78        0.15      1.62 o 
   2   3   9      126.00      125.80      5.96 o 
   3   3   9       47.01       47.31      4.32 o 
   4   3   9       20.92       13.89      5.08 o 
   5   3   9      118.69      115.61      6.46 o 
   6   3   9       22.23       20.45      3.63 o 
   7   3   9       10.36       14.57      3.67 o 
   8   3   9        1.64        1.77      3.38 o 
   9   3   9        2.26        3.85      4.32 o 
  10   3   9       70.60       83.72     11.14 o 
 -12   4   9       14.10        8.38      4.26 o 
 -11   4   9        6.88       13.68      4.53 o 
 -10   4   9       35.70       34.03      4.80 o 
  -9   4   9       37.71       27.85      5.14 o 
  -8   4   9        6.75        2.66      2.89 o 
  -7   4   9       75.52       55.62      4.67 o 
  -6   4   9      385.09      381.43      9.83 o 
  -5   4   9     1803.88     1702.78     29.17 o 
  -4   4   9       88.72       79.38     10.23 o 
  -3   4   9        0.09        0.08      1.95 o 
  -2   4   9      147.07      161.67     12.82 o 
  -1   4   9      159.38      121.43     15.07 o 
   0   4   9        3.40        2.14      2.50 o 
   1   4   9      315.78      314.61     17.11 o 
   2   4   9      347.03      349.58      9.67 o 
   3   4   9      110.42      109.86      8.75 o 
   4   4   9       13.23        9.21      2.95 o 
   5   4   9        0.92        0.24      2.32 o 
   6   4   9      408.94      412.99     14.15 o 
   7   4   9      123.47      113.23      7.40 o 
   8   4   9       83.01       80.35      6.69 o 
   9   4   9        2.91        1.88      3.62 o 
  10   4   9      255.01      260.92     13.51 o 
 -11   5   9        8.79       10.41      4.88 o 
 -10   5   9        9.52        2.92      3.91 o 
  -9   5   9        0.83       -0.32      3.19 o 
  -8   5   9      102.34      111.59      7.80 o 
  -7   5   9       58.39       70.82      6.07 o 
  -6   5   9        1.90        0.92      2.58 o 
  -5   5   9       87.36       83.10      5.96 o 
  -4   5   9      194.26      189.35      7.79 o 
  -3   5   9       66.12       73.84      6.17 o 
  -2   5   9      345.34      310.12     11.09 o 
  -1   5   9      213.97      212.18      9.83 o 
   0   5   9      323.82      295.35     10.95 o 
   1   5   9       33.46       31.53      6.29 o 
   2   5   9      523.10      531.50     17.87 o 
   3   5   9      748.20      736.62     21.08 o 
   4   5   9       24.00       18.68      3.69 o 
   5   5   9       33.05       49.73      4.85 o 
   6   5   9        3.28        5.21      3.05 o 
   7   5   9       40.35       41.39      5.16 o 
   8   5   9        5.16        3.33      3.74 o 
   9   5   9        3.03       -2.26      3.80 o 
 -10   6   9        0.15        0.68      4.07 o 
  -9   6   9        6.69        4.66      4.01 o 
  -8   6   9        0.03       -1.63      2.97 o 
  -7   6   9       20.06       18.53      4.06 o 
  -6   6   9        0.39        0.63      2.59 o 
  -5   6   9       17.99       14.65      3.41 o 
  -4   6   9      104.43      103.15      7.94 o 
  -3   6   9     1096.13     1021.31     44.73 o 
  -2   6   9     1204.36     1158.06     37.63 o 
  -1   6   9       18.06       18.25      4.30 o 
   0   6   9      117.69      121.28     11.91 o 
   1   6   9      322.27      322.69     17.01 o 
   2   6   9      391.22      403.15     19.29 o 
   3   6   9        7.99        8.75      4.13 o 
   4   6   9      172.39      162.52     11.77 o 
   5   6   9        2.36        0.10      3.29 o 
   6   6   9      278.36      290.82     10.80 o 
   7   6   9      134.65      156.30     10.82 o 
   8   6   9        8.88        8.34      4.30 o 
   9   6   9       10.02        1.77      4.32 o 
 -10   7   9      126.33      138.00     10.15 o 
  -9   7   9      153.76      178.07     10.93 o 
  -8   7   9       22.28       24.32      5.92 o 
  -7   7   9       76.30      102.55      7.86 o 
  -6   7   9       84.14       90.94      7.65 o 
  -5   7   9       11.23        9.16      8.76 o 
  -4   7   9        3.62       -0.43      3.45 o 
  -3   7   9      180.29      146.12     10.38 o 
  -2   7   9      261.76      285.32     14.71 o 
  -1   7   9       59.27       67.44      6.30 o 
   0   7   9       21.81       39.31      9.11 o 
   1   7   9       16.34       22.23      6.61 o 
   2   7   9       13.27        9.80      5.24 o 
   3   7   9       13.49       10.83      5.71 o 
   4   7   9       87.73       77.73     10.89 o 
   5   7   9      165.59      157.10     14.06 o 
   6   7   9      231.44      223.35     16.13 o 
   7   7   9        0.72       -2.88      4.16 o 
   8   7   9        9.94       12.69      4.88 o 
  -8   8   9      136.97      138.55      9.63 o 
  -7   8   9        2.00       -0.09      4.29 o 
  -6   8   9        1.59        6.03      5.72 o 
  -5   8   9       66.83       91.78      9.37 o 
  -4   8   9       87.67       92.70     10.20 o 
  -3   8   9       42.22       30.17      6.01 o 
  -2   8   9        0.03       -1.16      2.91 o 
  -1   8   9        1.47        8.06      5.57 o 
   0   8   9        6.47        8.47      5.17 o 
   1   8   9       51.92       37.12      8.27 o 
   2   8   9       36.16       39.30      9.36 o 
   3   8   9       87.54       81.79     11.49 o 
   4   8   9       84.70       90.18     12.47 o 
   5   8   9       19.25       18.39      5.69 o 
   6   8   9       21.85       25.87      6.79 o 
   7   8   9       19.12       20.05      6.90 o 
  -7   9   9       22.81       29.38      7.25 o 
  -6   9   9       27.84       28.37      9.97 o 
  -5   9   9        0.21        6.51      5.03 o 
  -4   9   9        0.88        4.63      3.88 o 
  -3   9   9      156.50      157.72     10.13 o 
  -2   9   9       38.00       37.60      5.38 o 
  -1   9   9        0.18        1.83      7.74 o 
   0   9   9        0.31        3.89      5.59 o 
   1   9   9        1.05       -4.44      4.72 o 
   2   9   9       23.35       32.64      8.48 o 
   3   9   9        0.05        3.75      6.02 o 
   4   9   9       10.00       20.02      7.78 o 
   5   9   9        4.62        7.10      7.05 o 
  -4  10   9       53.78       52.51      9.72 o 
  -3  10   9       14.47       18.96      4.67 o 
  -2  10   9        1.05        1.43      7.90 o 
  -1  10   9       12.56       10.64      6.87 o 
   0  10   9       89.86       92.75     20.93 o 
   1  10   9       50.57       56.63     10.66 o 
   2  10   9       66.55       79.43     22.23 o 
   3  10   9      126.65      141.86     16.39 o 
 -12   0  10      135.77      126.61     12.42 o 
 -11   0  10        3.95        3.16      6.37 o 
 -10   0  10       68.44       53.11      7.82 o 
  -9   0  10       24.65       18.03      5.10 o 
  -8   0  10      371.82      380.54     24.75 o 
  -7   0  10     1105.31     1086.68     32.95 o 
  -6   0  10       73.52       56.49      5.36 o 
  -5   0  10     1003.40      970.65     17.89 o 
  -4   0  10      496.84      481.86     10.76 o 
  -3   0  10        2.21        2.25      1.60 o 
  -2   0  10        0.01       -1.50      1.50 o 
  -1   0  10        0.06       -0.57      2.15 o 
   0   0  10        1.69        0.92      1.71 o 
   1   0  10        0.02        0.57      1.97 o 
   2   0  10       86.42       76.94     14.92 o 
   3   0  10      223.67      220.46      8.61 o 
   4   0  10      149.82      127.33      7.69 o 
   5   0  10     2000.30     1783.47     34.57 o 
   6   0  10      121.76       73.43      6.59 o 
   7   0  10       10.10        8.80      4.20 o 
   8   0  10      213.23      249.91     12.26 o 
   9   0  10       50.10       62.75      7.57 o 
  10   0  10       20.93       20.41      9.25 o 
 -12   1  10       14.31       13.08      4.45 o 
 -11   1  10       15.30        9.18      3.84 o 
 -10   1  10        0.36       -0.82      2.94 o 
  -9   1  10      214.47      224.97      9.94 o 
  -8   1  10       62.86       73.08      4.63 o 
  -7   1  10       39.64       55.29      7.04 o 
  -6   1  10      188.65      197.41      5.65 o 
  -5   1  10      923.26      906.63     13.03 o 
  -4   1  10       14.69       17.46      2.04 o 
  -3   1  10      127.61      126.24      4.51 o 
  -2   1  10       29.53       32.58      2.84 o 
  -1   1  10      657.28      684.77     11.48 o 
   0   1  10     1767.82     1809.57     24.57 o 
   1   1  10        3.91        1.83      1.47 o 
   2   1  10      155.83      173.81      6.47 o 
   3   1  10      101.28      102.03      4.22 o 
   4   1  10      777.97      762.14     12.01 o 
   5   1  10      161.14      166.78      5.74 o 
   6   1  10       76.38       95.21      5.18 o 
   7   1  10        0.56        1.14      3.17 o 
   8   1  10        0.21       -3.10      3.23 o 
   9   1  10       51.56       53.30      6.12 o 
  10   1  10        4.21       -0.47      4.50 o 
 -12   2  10       80.51       97.19     17.34 o 
 -11   2  10      145.68      164.38     10.08 o 
 -10   2  10       23.20       26.17      4.10 o 
  -9   2  10      196.75      211.64      7.63 o 
  -8   2  10       99.68      112.03      5.58 o 
  -7   2  10      183.21      172.93      6.15 o 
  -6   2  10      111.10      118.41      6.89 o 
  -5   2  10      235.79      230.58      7.47 o 
  -4   2  10      165.63      162.03      5.05 o 
  -3   2  10        0.21       -1.26      1.26 o 
  -2   2  10       19.57       27.23      2.67 o 
  -1   2  10       37.51       42.44      2.65 o 
   0   2  10       29.08       32.59      2.15 o 
   1   2  10      184.35      170.49      4.95 o 
   2   2  10       79.07       85.59      4.27 o 
   3   2  10      358.18      334.72      7.21 o 
   4   2  10       12.99       16.28      3.19 o 
   5   2  10      544.91      501.84     11.89 o 
   6   2  10       83.08       69.06      4.89 o 
   7   2  10       39.09       37.22      5.17 o 
   8   2  10       40.41       42.11      5.87 o 
   9   2  10      112.63       95.17      8.35 o 
  10   2  10      239.38      261.91     13.28 o 
 -12   3  10        3.16        4.13      4.63 o 
 -11   3  10       19.19       24.85      4.89 o 
 -10   3  10       90.02       94.08      6.93 o 
  -9   3  10        6.62       13.15      3.95 o 
  -8   3  10       10.14        6.80      2.68 o 
  -7   3  10        7.48        4.75      3.20 o 
  -6   3  10      780.77      812.91     12.15 o 
  -5   3  10        0.64       -0.38      1.67 o 
  -4   3  10      363.15      374.58      7.17 o 
  -3   3  10        0.00        1.06      1.33 o 
  -2   3  10      370.71      350.11     11.34 o 
  -1   3  10        2.78        0.30      1.80 o 
   0   3  10      268.00      248.95      8.73 o 
   1   3  10       20.62       21.75      3.47 o 
   2   3  10     2030.04     2005.98     32.37 o 
   3   3  10      346.54      316.49      9.67 o 
   4   3  10      492.57      430.95     12.00 o 
   5   3  10        3.33        2.62      2.60 o 
   6   3  10       70.82       71.73      5.80 o 
   7   3  10       10.69       20.26      3.95 o 
   8   3  10        0.99       -0.47      3.70 o 
   9   3  10      175.09      179.85     11.11 o 
  10   3  10       20.75       19.91      6.10 o 
 -12   4  10        3.78        0.90      4.68 o 
 -11   4  10       33.12       33.13      5.91 o 
 -10   4  10        0.02       -3.03      3.03 o 
  -9   4  10      198.57      204.47     10.87 o 
  -8   4  10       25.80       25.37      4.54 o 
  -7   4  10      201.13      174.11      9.52 o 
  -6   4  10       46.43       49.53      6.51 o 
  -5   4  10      418.53      366.51     11.00 o 
  -4   4  10       19.72       17.60      3.33 o 
  -3   4  10       65.77       57.11      6.20 o 
  -2   4  10      111.68      108.66     10.59 o 
  -1   4  10       34.74       22.77      5.22 o 
   0   4  10       96.32       86.61      9.34 o 
   1   4  10      184.18      193.77     12.22 o 
   2   4  10       60.45       71.14      5.10 o 
   3   4  10      261.88      258.64      8.91 o 
   4   4  10       15.20       11.47      3.43 o 
   5   4  10        0.03        0.62      2.78 o 
   6   4  10        0.05       -1.51      2.48 o 
   7   4  10        0.33        1.38      3.15 o 
   8   4  10        0.99        1.80      3.59 o 
   9   4  10        0.58        4.44      4.57 o 
 -11   5  10       42.20       40.14      6.62 o 
 -10   5  10        8.34        7.68      4.40 o 
  -9   5  10       29.29       21.92      4.85 o 
  -8   5  10       11.19        9.59      3.80 o 
  -7   5  10       23.44       11.00      3.56 o 
  -6   5  10        1.75       -2.40      2.40 o 
  -5   5  10        0.00       -1.13      2.27 o 
  -4   5  10       73.04       66.90      5.95 o 
  -3   5  10      372.87      353.73     12.72 o 
  -2   5  10       52.68       29.88      4.66 o 
  -1   5  10      348.43      332.55     11.86 o 
   0   5  10      302.98      298.78     15.68 o 
   1   5  10        2.69        5.75      4.97 o 
   2   5  10        3.20       11.83      5.04 o 
   3   5  10      101.28       89.67      8.30 o 
   4   5  10      176.74      169.70      8.59 o 
   5   5  10        4.66        8.03      3.04 o 
   6   5  10        0.01       -1.18      2.76 o 
   7   5  10       23.17       16.18      4.13 o 
   8   5  10       10.21       17.49      4.74 o 
   9   5  10       26.57       28.54      5.73 o 
 -10   6  10        5.62        5.87      4.95 o 
  -9   6  10        7.27        1.33      3.83 o 
  -8   6  10       38.42       40.18      5.75 o 
  -7   6  10       49.23       46.14      7.81 o 
  -6   6  10      175.75      178.27     14.24 o 
  -5   6  10       27.31       22.39      4.26 o 
  -4   6  10      124.88      127.13      9.99 o 
  -3   6  10      251.34      263.62     11.31 o 
  -2   6  10       57.26       49.57      6.99 o 
  -1   6  10        4.17       -1.33      2.44 o 
   0   6  10      289.40      288.57     16.21 o 
   1   6  10       15.64       11.48      5.03 o 
   2   6  10        3.27        6.47      4.82 o 
   3   6  10       32.92       24.71      6.50 o 
   4   6  10       28.22       40.04     10.97 o 
   5   6  10       98.09       90.49      8.02 o 
   6   6  10        0.73        0.61      3.11 o 
   7   6  10       13.05       16.40      4.31 o 
   8   6  10       59.39       50.39     11.47 o 
  -9   7  10        4.78        2.19      4.47 o 
  -8   7  10      112.15       99.02     10.90 o 
  -7   7  10       28.04       26.15      6.77 o 
  -6   7  10        2.00       -2.77      3.18 o 
  -5   7  10        1.55        1.06      3.23 o 
  -4   7  10      106.13       85.81     10.00 o 
  -3   7  10        9.80       12.47      4.77 o 
  -2   7  10      178.56      161.42      9.14 o 
  -1   7  10        8.98       13.87      5.27 o 
   0   7  10        0.53       -3.97      3.97 o 
   1   7  10        4.48        0.61      4.58 o 
   2   7  10      255.99      218.97     17.47 o 
   3   7  10      100.25       95.56     17.95 o 
   4   7  10       53.38       80.41     24.89 o 
   5   7  10       47.57       34.54     12.87 o 
   6   7  10       35.89       42.80      7.59 o 
   7   7  10       51.10       55.64      8.85 o 
  -8   8  10       13.70        5.32      6.04 o 
  -7   8  10        4.50        9.55      4.56 o 
  -6   8  10        0.01       -1.05      4.26 o 
  -5   8  10        3.97        5.85      5.09 o 
  -4   8  10      216.57      184.45     12.87 o 
  -3   8  10      304.22      279.65     15.76 o 
  -2   8  10       10.18        5.64      3.54 o 
  -1   8  10        3.25        2.29      5.29 o 
   0   8  10       16.46       19.72      6.85 o 
   1   8  10       39.60       47.83      9.22 o 
   2   8  10        6.14        7.65      5.42 o 
   3   8  10       83.03       95.29     27.75 o 
   4   8  10        3.85        4.61      6.24 o 
   5   8  10        8.41        8.89      5.27 o 
   6   8  10        9.76       15.89      6.13 o 
  -6   9  10       21.70       13.83      6.53 o 
  -5   9  10       95.84       97.45     11.34 o 
  -4   9  10       84.81       93.13     10.93 o 
  -3   9  10        0.02       -4.09      4.25 o 
  -2   9  10        0.17       -0.21      3.39 o 
  -1   9  10       56.85       66.77     11.41 o 
   0   9  10       21.09       28.11      9.37 o 
   1   9  10      161.62      194.28     30.62 o 
   2   9  10       20.98       41.61      9.68 o 
   3   9  10        7.81       16.75      7.58 o 
   4   9  10      248.82      284.51     32.06 o 
  -3  10  10       10.68        4.38      4.29 o 
  -2  10  10        5.21        0.84      7.04 o 
  -1  10  10       49.37       44.98     11.42 o 
   0  10  10       39.60       38.32     10.27 o 
   1  10  10       24.99       24.53      8.86 o 
 -12   1  11        6.55        4.54      4.06 o 
 -11   1  11        2.41        2.36      3.53 o 
 -10   1  11       46.99       54.67      5.55 o 
  -9   1  11        4.13        4.17      2.70 o 
  -8   1  11       12.62        9.61      2.74 o 
  -7   1  11      105.37      102.89      5.63 o 
  -6   1  11      149.56      147.71      6.39 o 
  -5   1  11       43.89       51.60      3.26 o 
  -4   1  11       27.71       37.29      3.21 o 
  -3   1  11      172.67      191.00      5.06 o 
  -2   1  11       53.31       55.01      3.49 o 
  -1   1  11      266.26      261.08      5.78 o 
   0   1  11      305.08      299.97      6.43 o 
   1   1  11       11.43       12.03      2.04 o 
   2   1  11      199.22      200.32      6.07 o 
   3   1  11        4.41        4.85      1.90 o 
   4   1  11       37.86       36.83      3.15 o 
   5   1  11        8.58        2.75      2.40 o 
   6   1  11       18.75       15.08      3.01 o 
   7   1  11        5.98        1.91      3.77 o 
   8   1  11        1.03       -2.38      3.38 o 
   9   1  11       51.39       54.33      7.07 o 
  10   1  11        1.55       -2.56      5.11 o 
 -12   2  11        9.55        3.77      5.65 o 
 -11   2  11       18.75       20.11      5.52 o 
 -10   2  11      201.14      194.47      8.52 o 
  -9   2  11      137.01      141.13      7.09 o 
  -8   2  11       31.82       31.01      3.42 o 
  -7   2  11       79.06       67.71      4.31 o 
  -6   2  11       67.79       65.86      4.01 o 
  -5   2  11      255.03      234.66      6.25 o 
  -4   2  11       20.70       21.93      3.49 o 
  -3   2  11      107.65      116.56      6.01 o 
  -2   2  11        4.64        0.49      1.66 o 
  -1   2  11      173.19      176.28      5.05 o 
   0   2  11       80.06       72.69      6.10 o 
   1   2  11       92.30       96.60      4.53 o 
   2   2  11       76.33       92.71      4.64 o 
   3   2  11        0.79        5.53      3.39 o 
   4   2  11       52.07       46.02      5.04 o 
   5   2  11      404.82      383.95     12.79 o 
   6   2  11       59.43       46.52      5.36 o 
   7   2  11      153.58      152.96     10.79 o 
   8   2  11       21.41       12.24      4.75 o 
   9   2  11       54.66       56.45     11.46 o 
  10   2  11      151.11      170.31     16.39 o 
 -12   3  11       64.77       72.47     10.09 o 
 -11   3  11        2.97        5.70      4.01 o 
 -10   3  11       33.85       33.89      5.23 o 
  -9   3  11      100.26       95.63      6.67 o 
  -8   3  11       31.03       24.83      3.85 o 
  -7   3  11        2.45        1.12      2.29 o 
  -6   3  11      241.31      227.07      7.78 o 
  -5   3  11      542.17      487.89     10.08 o 
  -4   3  11      298.16      290.91      7.61 o 
  -3   3  11      118.18      117.40      5.69 o 
  -2   3  11      142.32      129.87      6.89 o 
  -1   3  11        7.73        1.67      2.44 o 
   0   3  11      144.51      155.07      7.74 o 
   1   3  11        1.82        1.69      2.59 o 
   2   3  11       10.02        4.33      2.49 o 
   3   3  11        4.33        2.04      2.43 o 
   4   3  11       23.89       18.98      3.72 o 
   5   3  11        6.20        8.87      4.69 o 
   6   3  11        1.28        0.29      2.82 o 
   7   3  11        1.10        0.74      3.66 o 
   8   3  11       15.35       10.78      4.62 o 
   9   3  11       25.47       16.55      5.76 o 
 -11   4  11       32.73       19.23      5.68 o 
 -10   4  11      145.46      145.43      9.62 o 
  -9   4  11       47.09       52.48      5.25 o 
  -8   4  11      148.99      156.78      7.85 o 
  -7   4  11       64.73       66.12      6.16 o 
  -6   4  11       54.79       41.37      4.92 o 
  -5   4  11       51.69       47.75      5.18 o 
  -4   4  11       15.37       21.81      5.96 o 
  -3   4  11      126.01      105.85     11.52 o 
  -2   4  11      287.24      290.64     13.19 o 
  -1   4  11       40.09       34.40      4.69 o 
   0   4  11       41.78       45.20      5.58 o 
   1   4  11      424.07      427.77     13.14 o 
   2   4  11     1376.39     1334.58     28.43 o 
   3   4  11        0.13        1.79      2.51 o 
   4   4  11        5.55       10.55      3.43 o 
   5   4  11       21.74       25.75      3.91 o 
   6   4  11        3.70        6.65      3.33 o 
   7   4  11       22.33       27.59      4.68 o 
   8   4  11       18.84       19.55      8.40 o 
   9   4  11        0.24       -1.82      4.46 o 
 -11   5  11       18.32       15.99      4.86 o 
 -10   5  11       84.14       83.17      8.05 o 
  -9   5  11        6.44        4.06      3.89 o 
  -8   5  11       32.09       34.75      5.29 o 
  -7   5  11        1.98        1.48      3.08 o 
  -6   5  11      171.46      168.89      9.16 o 
  -5   5  11       19.47       26.21      4.26 o 
  -4   5  11       37.03       30.89      5.27 o 
  -3   5  11      196.42      196.20     10.31 o 
  -2   5  11       14.65       10.08      3.68 o 
  -1   5  11       61.14       62.17      6.16 o 
   0   5  11       11.14        0.11      3.96 o 
   1   5  11       45.30       48.00     14.28 o 
   2   5  11      494.78      480.22     37.05 o 
   3   5  11        0.35        7.14      5.25 o 
   4   5  11       16.94       12.25      4.99 o 
   5   5  11       50.94       54.88      9.35 o 
   6   5  11      145.86      165.48      9.02 o 
   7   5  11       29.36       30.03      4.91 o 
   8   5  11        4.11        0.62      4.03 o 
 -10   6  11      151.64      163.84     11.03 o 
  -9   6  11        0.79        4.10      4.16 o 
  -8   6  11       44.94       54.63      6.43 o 
  -7   6  11       56.18       53.65      5.80 o 
  -6   6  11       18.76       15.02      5.01 o 
  -5   6  11        0.13        0.81      2.87 o 
  -4   6  11       10.94        6.75      4.36 o 
  -3   6  11        0.01       -1.34      3.06 o 
  -2   6  11        2.84        2.82      2.94 o 
  -1   6  11       75.61       73.40      7.64 o 
   0   6  11       95.38       92.51     11.20 o 
   1   6  11       12.83        5.70      5.20 o 
   2   6  11        6.91        3.76      4.79 o 
   3   6  11        3.43       11.81      7.99 o 
   4   6  11       28.96       29.71      7.66 o 
   5   6  11       21.40       19.24      5.62 o 
   6   6  11      192.57      207.64     11.48 o 
   7   6  11       53.63       51.84      6.84 o 
   8   6  11       37.47       33.13      5.75 o 
  -9   7  11        1.48       -3.17      3.98 o 
  -8   7  11        0.23        5.01      4.11 o 
  -7   7  11       10.78        2.42      4.12 o 
  -6   7  11       22.35       27.26      5.40 o 
  -5   7  11       47.97       58.80      7.20 o 
  -4   7  11       94.88       88.14      8.03 o 
  -3   7  11      160.32      143.55     13.23 o 
  -2   7  11       11.46       11.47      5.28 o 
  -1   7  11        0.86       -1.97      4.35 o 
   0   7  11        0.15       -1.71      4.32 o 
   1   7  11       73.68       56.16      9.67 o 
   2   7  11        1.00        5.83      5.13 o 
   3   7  11        0.50        8.95      5.65 o 
   4   7  11       13.32       15.56      6.51 o 
   5   7  11       27.61       28.71      7.30 o 
   6   7  11      167.54      160.27     13.25 o 
   7   7  11        5.11        2.14      5.61 o 
  -8   8  11       31.53       35.26      7.13 o 
  -7   8  11       53.05       51.12      7.21 o 
  -6   8  11       89.84      100.52      9.73 o 
  -5   8  11        5.20       11.03      5.34 o 
  -4   8  11        7.09        9.10      5.02 o 
  -3   8  11      191.16      198.28     12.26 o 
  -2   8  11        4.66        6.90      4.79 o 
  -1   8  11        0.10        3.59      5.48 o 
   0   8  11        4.22        9.22      5.97 o 
   1   8  11        0.16        4.73      5.02 o 
   2   8  11        8.71       11.52      6.40 o 
   3   8  11       55.83       63.17     13.27 o 
   4   8  11        3.20       10.14      6.43 o 
   5   8  11       59.45       82.33     11.98 o 
  -6   9  11       64.76       76.85     11.48 o 
  -5   9  11       90.87       89.88     11.57 o 
  -4   9  11      225.48      232.69     13.70 o 
  -3   9  11        4.62        7.21      6.49 o 
  -2   9  11      145.31      152.79     16.84 o 
  -1   9  11       13.22       12.73      7.24 o 
   0   9  11        7.52       15.45      7.74 o 
   1   9  11       57.00       77.27     12.14 o 
   2   9  11       13.39       18.30      7.75 o 
   3   9  11       15.51       24.67      8.36 o 
   4   9  11       15.20       15.71      8.47 o 
  -2  10  11        2.43        6.36      7.39 o 
  -1  10  11       32.76       46.04     20.20 o 
   0  10  11       16.92       12.27     10.43 o 
 -12   0  12        7.12        9.62      6.77 o 
 -11   0  12       10.18        2.25      5.21 o 
 -10   0  12       65.24       74.50      9.08 o 
  -9   0  12       44.02       40.22      9.56 o 
  -8   0  12        2.63        1.88      3.61 o 
  -7   0  12       58.17       60.63      6.05 o 
  -6   0  12     1867.42     1826.89     35.19 o 
  -5   0  12      304.79      284.18     10.24 o 
  -4   0  12       79.08       67.90      5.61 o 
  -3   0  12        9.10        1.43      2.13 o 
  -2   0  12      134.60      137.69     14.41 o 
   0   0  12     1338.42     1461.00     57.02 o 
   1   0  12      228.63      203.27      8.29 o 
   2   0  12      505.78      445.92     12.70 o 
   3   0  12      931.55      881.80     20.20 o 
   4   0  12      535.07      569.10     15.71 o 
   5   0  12        4.72       -2.17      3.46 o 
   6   0  12      144.01      170.95     10.39 o 
   7   0  12       45.95       41.34      6.22 o 
   8   0  12        2.72       -4.98      6.95 o 
   9   0  12      103.60      122.77     24.38 o 
  10   0  12      157.91      212.33     29.34 o 
 -12   1  12       48.39       53.16      6.38 o 
 -11   1  12        3.52        3.32      3.66 o 
 -10   1  12        6.05       10.74      3.56 o 
  -9   1  12        0.72       -2.42      2.42 o 
  -8   1  12      150.93      150.12     10.80 o 
  -7   1  12      236.58      229.55      7.66 o 
  -6   1  12       11.43       13.48      2.67 o 
  -5   1  12      227.33      219.67      6.45 o 
  -4   1  12      502.55      497.70      9.60 o 
  -3   1  12      322.93      331.98     10.37 o 
  -2   1  12      109.08       94.94      5.16 o 
  -1   1  12       28.89       28.79      2.76 o 
   0   1  12       11.20        2.68      2.83 o 
   1   1  12      486.99      476.30      9.05 o 
   2   1  12      501.71      472.76      9.30 o 
   3   1  12      166.62      165.22      5.76 o 
   4   1  12       14.62       11.59      2.53 o 
   5   1  12      180.29      166.74      6.39 o 
   6   1  12        1.43        2.58      3.44 o 
   7   1  12       37.43       46.28      6.80 o 
   8   1  12        2.31       -3.71      4.13 o 
   9   1  12      139.04      154.45     10.58 o 
 -12   2  12       16.49       11.82      5.62 o 
 -11   2  12        0.09       -1.07      4.62 o 
 -10   2  12       11.86       17.65      3.78 o 
  -9   2  12        1.86        2.75      2.65 o 
  -8   2  12       33.62       37.04      4.02 o 
  -7   2  12       33.93       24.62      3.26 o 
  -6   2  12        3.60        3.06      1.93 o 
  -5   2  12      138.76      125.25      5.17 o 
  -4   2  12       34.60       32.43      3.03 o 
  -3   2  12      228.15      231.20      6.40 o 
  -2   2  12      266.83      286.15      7.95 o 
  -1   2  12       13.27       22.48      2.69 o 
   0   2  12        0.07        0.52      1.96 o 
   1   2  12      654.75      639.78     13.48 o 
   2   2  12      765.71      715.01     13.18 o 
   3   2  12      215.99      209.40     10.07 o 
   4   2  12        4.38        5.53      2.85 o 
   5   2  12      203.22      175.54      9.22 o 
   6   2  12        0.01       -0.33      3.15 o 
   7   2  12       14.07        9.24      4.12 o 
   8   2  12        2.92       -1.00      4.18 o 
   9   2  12        0.68       -3.32      5.16 o 
 -11   3  12      386.97      424.32     29.30 o 
 -10   3  12       12.94        7.95      4.39 o 
  -9   3  12      818.19      852.62     23.03 o 
  -8   3  12        1.62       -0.89      2.72 o 
  -7   3  12       16.65        8.29      3.29 o 
  -6   3  12      352.27      350.41     10.88 o 
  -5   3  12       69.29       82.52      8.85 o 
  -4   3  12       81.23       95.14      6.82 o 
  -3   3  12      461.74      440.31     14.70 o 
  -2   3  12      308.65      313.87     10.44 o 
  -1   3  12      872.80      826.10     16.76 o 
   0   3  12      217.71      216.47      9.51 o 
   1   3  12      158.60      155.81      8.45 o 
   2   3  12      801.20      801.54     20.10 o 
   3   3  12       95.99      102.33     12.04 o 
   4   3  12      525.06      505.64     14.69 o 
   5   3  12      161.21      157.76      8.19 o 
   6   3  12       66.27       77.93      6.71 o 
   7   3  12        0.61       -1.03      3.70 o 
   8   3  12        6.00        2.93      4.54 o 
   9   3  12      689.55      742.40     21.13 o 
 -11   4  12        4.02        9.72      5.31 o 
 -10   4  12        5.67        6.45      4.66 o 
  -9   4  12        4.58        2.71      3.88 o 
  -8   4  12       28.13       34.41      5.60 o 
  -7   4  12        0.39       -0.86      2.57 o 
  -6   4  12        0.37        1.63      2.61 o 
  -5   4  12        7.21        2.78      3.23 o 
  -4   4  12      173.39      148.68     14.49 o 
  -3   4  12       90.93       90.22     11.17 o 
  -2   4  12       50.83       55.57      6.99 o 
  -1   4  12        9.23        9.17      2.63 o 
   0   4  12       10.04        3.42      2.87 o 
   1   4  12       30.71       39.11      5.17 o 
   2   4  12      313.17      285.87     11.20 o 
   3   4  12       95.25       89.25      7.53 o 
   4   4  12       85.46       67.19      7.01 o 
   5   4  12      103.48       94.00      6.60 o 
   6   4  12        0.34       -1.78      3.01 o 
   7   4  12        0.53       -1.16      4.72 o 
   8   4  12       24.38       17.34      5.60 o 
   9   4  12        3.20       11.73      7.83 o 
 -10   5  12      165.12      169.66     10.72 o 
  -9   5  12        0.84        0.89      3.78 o 
  -8   5  12       49.32       50.35      6.06 o 
  -7   5  12      139.05      129.41      8.58 o 
  -6   5  12       74.04       82.33      7.40 o 
  -5   5  12       77.23       86.01      8.35 o 
  -4   5  12       58.92       39.72      8.22 o 
  -3   5  12       55.22       50.97      8.53 o 
  -2   5  12       22.27       14.49      6.04 o 
  -1   5  12      262.21      248.70     14.07 o 
   0   5  12        0.42       -3.36      3.36 o 
   1   5  12       94.15       87.63     10.96 o 
   2   5  12       67.97       53.06      8.68 o 
   3   5  12       13.31       12.28      4.17 o 
   4   5  12       66.54       64.55     10.52 o 
   5   5  12      160.86      183.73     10.38 o 
   6   5  12       23.91       42.76      5.99 o 
   7   5  12        7.74        1.61      3.78 o 
   8   5  12       42.93       53.44      6.52 o 
 -10   6  12        4.60        0.69      4.41 o 
  -9   6  12        3.17        4.73      4.43 o 
  -8   6  12       59.04       64.47      7.08 o 
  -7   6  12       20.78       15.79      4.55 o 
  -6   6  12      360.65      376.39     14.18 o 
  -5   6  12       19.15       20.53      5.25 o 
  -4   6  12       38.96       43.77      6.45 o 
  -3   6  12       60.74       38.40     10.85 o 
  -2   6  12       93.43       99.17      8.33 o 
  -1   6  12       44.33       40.02      7.99 o 
   0   6  12       98.66      114.84     20.00 o 
   1   6  12      386.79      456.20     21.80 o 
   2   6  12        5.66       11.96      5.91 o 
   3   6  12       73.28       60.28      9.96 o 
   4   6  12       11.32       10.86      5.84 o 
   5   6  12       21.51       32.61      6.75 o 
   6   6  12       78.66       77.15      7.78 o 
   7   6  12        7.13        7.18      4.93 o 
  -9   7  12       34.97       27.59      8.63 o 
  -8   7  12        4.08        5.51      4.33 o 
  -7   7  12        0.78        3.43      4.29 o 
  -6   7  12        0.30       -2.37      3.68 o 
  -5   7  12       48.64       47.16      6.98 o 
  -4   7  12       27.54       23.11      5.46 o 
  -3   7  12       86.67       76.71      7.19 o 
  -2   7  12        0.54       -0.42      3.27 o 
  -1   7  12        4.34       -1.21      4.63 o 
   0   7  12        7.80       20.43      6.63 o 
   1   7  12       84.65       69.88     15.40 o 
   2   7  12        1.55        1.00      4.61 o 
   3   7  12       23.73       22.28      7.12 o 
   4   7  12       11.65       11.59      7.19 o 
   5   7  12       58.65       61.28      8.85 o 
   6   7  12       48.91       47.15     15.10 o 
  -7   8  12        3.02        4.48      5.51 o 
  -6   8  12       58.98       57.45      8.03 o 
  -5   8  12        1.98       10.24      5.83 o 
  -4   8  12      122.98      110.18     12.95 o 
  -3   8  12       31.43       37.49      5.98 o 
  -2   8  12        3.34        3.39      3.69 o 
  -1   8  12       22.08       36.85      8.64 o 
   0   8  12       18.12       15.67      6.76 o 
   1   8  12        0.01        0.91      5.49 o 
   2   8  12       23.93       18.42      7.72 o 
   3   8  12       77.67       86.61     17.19 o 
   4   8  12       31.03       28.55      8.92 o 
   5   8  12        0.35        2.81      5.38 o 
  -5   9  12       32.20       35.17      8.73 o 
  -4   9  12      233.74      210.52     12.58 o 
  -3   9  12        4.95        4.12      4.71 o 
  -2   9  12       70.97       89.61     19.43 o 
  -1   9  12       63.36       69.32     11.82 o 
   0   9  12        2.50        8.69      6.77 o 
   1   9  12       79.87      100.11     16.63 o 
   2   9  12      198.82      214.90     19.76 o 
   3   9  12       31.26       40.90     11.34 o 
 -12   1  13       43.77       46.71      6.17 o 
 -11   1  13        0.88        2.72      3.73 o 
 -10   1  13      127.94      135.64     10.60 o 
  -9   1  13      153.78      174.90      9.02 o 
  -8   1  13       14.28        6.16      2.80 o 
  -7   1  13       12.04        9.52      4.12 o 
  -6   1  13        2.96        1.00      2.16 o 
  -5   1  13       11.93       11.79      2.56 o 
  -4   1  13      190.75      180.08      6.51 o 
  -3   1  13      226.05      208.09      9.67 o 
  -2   1  13       98.02      107.26      5.69 o 
  -1   1  13      816.90      836.57     14.26 o 
   0   1  13       80.84       70.57      4.27 o 
   1   1  13      186.76      185.30      6.27 o 
   2   1  13      114.42      114.26      6.47 o 
   3   1  13      445.10      410.74     12.42 o 
   4   1  13        0.23        3.14      2.43 o 
   5   1  13       72.65       65.62      5.03 o 
   6   1  13       46.39       49.19      5.06 o 
   7   1  13       31.08       20.29      5.07 o 
   8   1  13        2.56       -4.03      4.03 o 
   9   1  13        6.63        1.19      5.35 o 
 -11   2  13        2.63        3.30      4.89 o 
 -10   2  13       17.88       14.65      4.38 o 
  -9   2  13       54.77       68.93      6.69 o 
  -8   2  13      166.71      196.84      8.05 o 
  -7   2  13       15.28       10.61      2.76 o 
  -6   2  13      128.68      114.06      5.87 o 
  -5   2  13       63.81       53.34      4.47 o 
  -4   2  13      185.09      191.29      7.39 o 
  -3   2  13        0.00        0.25      2.37 o 
  -2   2  13        5.96        4.91      2.22 o 
  -1   2  13      438.76      460.81     14.54 o 
   0   2  13        7.89        7.02      2.39 o 
   1   2  13       50.60       55.69      4.51 o 
   2   2  13       92.29       79.94      6.49 o 
   3   2  13      167.17      160.78      7.41 o 
   4   2  13      266.53      244.43      9.90 o 
   5   2  13       36.83       46.40      5.44 o 
   6   2  13       21.18       21.06      9.27 o 
   7   2  13      111.21      108.28      8.37 o 
   8   2  13        1.90       -5.06      5.06 o 
   9   2  13       54.60       62.23      7.77 o 
 -11   3  13       92.91      105.11     11.55 o 
 -10   3  13       81.04      107.80     11.25 o 
  -9   3  13        0.65       -0.41      3.69 o 
  -8   3  13        0.00        1.59      3.34 o 
  -7   3  13       43.14       28.54      5.09 o 
  -6   3  13        6.97        8.26      3.11 o 
  -5   3  13       38.29       35.85      4.89 o 
  -4   3  13        2.17        0.36      5.87 o 
  -3   3  13       30.74       25.64      4.23 o 
  -2   3  13       36.73       42.52      4.85 o 
  -1   3  13       27.29       25.66      4.18 o 
   0   3  13       46.25       50.74      5.60 o 
   1   3  13      114.48      106.42      8.02 o 
   2   3  13      122.14      101.72      7.82 o 
   3   3  13       25.86       29.13      4.86 o 
   4   3  13      262.14      256.38     10.57 o 
   5   3  13      123.05      134.38      7.76 o 
   6   3  13       17.12       19.73      4.61 o 
   7   3  13        0.35       -3.17      3.79 o 
   8   3  13       59.24       53.08      9.62 o 
 -11   4  13       71.18       73.80      8.70 o 
 -10   4  13       60.58       55.92      9.05 o 
  -9   4  13        5.82        7.16      4.09 o 
  -8   4  13       52.29       50.00      9.01 o 
  -7   4  13        2.15        1.76      3.05 o 
  -6   4  13      106.85       86.53      6.63 o 
  -5   4  13      155.37      139.70     21.89 o 
  -4   4  13      261.47      283.52     12.18 o 
  -3   4  13      426.15      402.31     12.65 o 
  -2   4  13      102.20       92.09      7.54 o 
  -1   4  13      239.43      232.47     10.15 o 
   0   4  13       24.50       19.95      4.06 o 
   1   4  13       95.17       86.60     13.69 o 
   2   4  13       25.72       17.77      4.39 o 
   3   4  13       11.49        9.39      3.97 o 
   4   4  13       23.14       24.60      5.91 o 
   5   4  13       78.73       84.09      7.51 o 
   6   4  13       36.76       38.00      6.82 o 
   7   4  13      320.63      313.57     14.05 o 
   8   4  13        0.63        3.73      5.85 o 
 -10   5  13        2.83        3.82      5.08 o 
  -9   5  13      226.15      226.67     14.88 o 
  -8   5  13        9.07        7.39      4.82 o 
  -7   5  13      114.29      109.34      9.85 o 
  -6   5  13        1.09       -4.62      4.62 o 
  -5   5  13      383.35      385.16     22.20 o 
  -4   5  13       16.21       22.22      6.92 o 
  -3   5  13       52.68       46.80     11.51 o 
  -2   5  13      109.46       87.39      9.20 o 
  -1   5  13       27.97       32.93      7.27 o 
   0   5  13       24.71       22.23      6.42 o 
   1   5  13        0.33        6.67      5.07 o 
   2   5  13       15.45       24.27      6.44 o 
   3   5  13       77.61       59.34      6.96 o 
   4   5  13       34.93       37.39      6.18 o 
   5   5  13        3.85        5.91      3.94 o 
   6   5  13        0.23        5.53      4.30 o 
   7   5  13        3.54        5.21      7.24 o 
  -9   6  13       66.81       67.21      7.96 o 
  -8   6  13      198.47      209.46     11.73 o 
  -7   6  13        6.69       14.66      4.92 o 
  -6   6  13        7.93       -1.22      6.09 o 
  -5   6  13       20.50       16.02      6.65 o 
  -4   6  13        1.80        4.55      4.85 o 
  -3   6  13        7.22        3.83      4.39 o 
  -2   6  13        3.94        4.56      3.51 o 
  -1   6  13        0.59        2.85      4.51 o 
   0   6  13       39.53       42.20      8.62 o 
   1   6  13       42.15       52.26      9.21 o 
   2   6  13        1.21        4.24      5.30 o 
   3   6  13        0.10       -2.68      4.81 o 
   4   6  13        0.57        9.25      6.29 o 
   5   6  13        6.88        7.91      4.37 o 
   6   6  13       12.51       14.84      6.72 o 
   7   6  13       10.51       11.73      5.28 o 
  -8   7  13      123.98      139.20     13.53 o 
  -7   7  13        0.72        4.16      4.88 o 
  -6   7  13        1.35        2.62      5.44 o 
  -5   7  13        0.54       -1.03      4.32 o 
  -4   7  13      258.48      260.36     13.11 o 
  -3   7  13       35.32       42.03      7.28 o 
  -2   7  13      114.58      122.69      9.86 o 
  -1   7  13      112.19       96.40     16.76 o 
   0   7  13        4.38       11.60      6.07 o 
   1   7  13       62.84       46.99      9.82 o 
   2   7  13      108.77      116.57     13.89 o 
   3   7  13      136.91      167.54     16.75 o 
   4   7  13        1.67        1.87      6.11 o 
   5   7  13       47.69       49.31     12.06 o 
  -7   8  13       31.04       15.52      7.44 o 
  -6   8  13       29.81       25.68      7.40 o 
  -5   8  13       97.02       89.96      9.80 o 
  -4   8  13      147.65      123.88     26.77 o 
  -3   8  13       11.42        1.83      4.17 o 
  -2   8  13        1.56        0.55      5.88 o 
  -1   8  13       34.16       26.83      8.28 o 
   0   8  13        2.04        8.60      6.56 o 
   1   8  13       20.21       45.15      9.69 o 
   2   8  13        3.02        7.91      6.63 o 
   3   8  13       33.75       44.55     10.20 o 
   4   8  13      118.88      150.70     17.30 o 
  -4   9  13       81.67       70.56     15.74 o 
  -3   9  13       13.30       13.30      5.27 o 
  -2   9  13       41.97       49.95     13.10 o 
  -1   9  13        0.27        3.29      6.65 o 
   0   9  13        7.13        9.45      7.08 o 
   1   9  13        8.39       10.89     10.84 o 
 -11   0  14        6.06        8.25      6.04 o 
 -10   0  14        4.90        7.49      7.49 o 
  -9   0  14        6.80       10.49      7.81 o 
  -8   0  14       82.28       76.55      8.58 o 
  -7   0  14       20.80       23.97      5.40 o 
  -6   0  14      481.99      466.62     22.74 o 
  -5   0  14      145.39      142.71     18.52 o 
  -4   0  14      576.96      595.14     16.16 o 
  -3   0  14        1.69        3.33      3.25 o 
  -2   0  14      132.91      136.75     12.44 o 
  -1   0  14       54.47       45.65      5.65 o 
   0   0  14       28.50       34.54      5.19 o 
   1   0  14     1861.38     1863.62     37.57 o 
   2   0  14      276.89      252.75     10.60 o 
   3   0  14        7.96        3.87      3.23 o 
   4   0  14        0.00       -2.08      5.01 o 
   5   0  14      139.52      146.92      9.45 o 
   6   0  14       46.96       52.42      8.17 o 
   7   0  14       21.21       16.01      9.89 o 
   8   0  14       14.35       41.81     15.82 o 
   9   0  14      506.28      615.80     42.85 o 
 -11   1  14        0.01       -0.15      3.82 o 
 -10   1  14      102.23       92.42      8.36 o 
  -9   1  14       84.31       91.63      6.82 o 
  -8   1  14       20.91       18.62      3.45 o 
  -7   1  14       34.61       27.07      3.75 o 
  -6   1  14      159.77      158.11      7.14 o 
  -5   1  14        6.59        0.64      2.15 o 
  -4   1  14      159.40      160.09      6.90 o 
  -3   1  14      240.80      262.98     10.17 o 
  -2   1  14      125.77      105.06      6.68 o 
  -1   1  14      115.39      108.34      7.82 o 
   0   1  14       18.26       18.03      3.18 o 
   1   1  14      168.03      155.11      6.88 o 
   2   1  14      526.00      492.86     12.22 o 
   3   1  14      307.95      327.86     13.20 o 
   4   1  14       44.38       38.34      4.14 o 
   5   1  14       69.57       70.37      5.36 o 
   6   1  14        4.64        1.94      5.56 o 
   7   1  14        0.38        0.52      4.33 o 
   8   1  14       30.97       35.32      6.52 o 
 -11   2  14       44.59       33.72      7.95 o 
 -10   2  14        0.36       -4.80      4.80 o 
  -9   2  14       13.12        9.55      3.63 o 
  -8   2  14       22.59       22.73      4.67 o 
  -7   2  14       54.26       60.44      5.21 o 
  -6   2  14        1.36       -0.61      2.32 o 
  -5   2  14        0.66       -2.01      2.01 o 
  -4   2  14      390.24      368.86     11.32 o 
  -3   2  14      337.55      305.90     10.02 o 
  -2   2  14       73.47       67.51      5.53 o 
  -1   2  14      147.12      149.49      7.22 o 
   0   2  14        0.63        0.29      2.09 o 
   1   2  14       17.12       11.03      2.91 o 
   2   2  14        0.77       -0.26      2.55 o 
   3   2  14       35.77       31.23      5.10 o 
   4   2  14       49.20       54.34      6.48 o 
   5   2  14       65.73       80.59      6.85 o 
   6   2  14        5.35        7.47      4.15 o 
   7   2  14      191.03      211.39     14.68 o 
   8   2  14      127.90      130.84     10.01 o 
 -11   3  14       53.17       67.37      8.58 o 
 -10   3  14        6.79       12.45      6.76 o 
  -9   3  14      134.13      148.29     11.50 o 
  -8   3  14       16.85       16.31      4.65 o 
  -7   3  14       40.76       30.64      5.06 o 
  -6   3  14       14.84       12.90      5.72 o 
  -5   3  14        3.39       -0.24      2.88 o 
  -4   3  14       79.21       75.38      6.51 o 
  -3   3  14      148.70      169.03      8.89 o 
  -2   3  14        2.10        2.72      2.70 o 
  -1   3  14      164.39      177.74      9.46 o 
   0   3  14       22.77       14.86      3.88 o 
   1   3  14       72.04       72.51      7.23 o 
   2   3  14      153.87      141.13      9.50 o 
   3   3  14       57.34       62.78      7.29 o 
   4   3  14       47.65       40.63      8.06 o 
   5   3  14        0.19        1.54      5.05 o 
   6   3  14       71.04       81.36      8.61 o 
   7   3  14        3.01       -3.98      6.49 o 
   8   3  14       29.65       39.62      6.63 o 
 -10   4  14       26.99       19.05      6.43 o 
  -9   4  14        0.82       -3.36      3.93 o 
  -8   4  14       18.97       18.48      4.78 o 
  -7   4  14        7.13        6.24      4.55 o 
  -6   4  14       25.37       26.49      4.79 o 
  -5   4  14       29.16       25.20      7.83 o 
  -4   4  14        9.64        5.15      3.28 o 
  -3   4  14      178.48      150.54      8.91 o 
  -2   4  14      184.40      148.11      8.91 o 
  -1   4  14      553.73      528.85     15.99 o 
   0   4  14        0.01       -2.76      2.85 o 
   1   4  14        4.74        3.52      5.16 o 
   2   4  14        1.04        0.38      3.29 o 
   3   4  14      190.47      177.06     15.94 o 
   4   4  14       14.03        7.61      3.92 o 
   5   4  14      223.71      247.07     11.95 o 
   6   4  14       12.00       13.08      5.32 o 
   7   4  14       86.03       84.46      9.73 o 
 -10   5  14        5.95       10.93      5.36 o 
  -9   5  14       15.63       26.57      7.76 o 
  -8   5  14       28.00       24.89      7.30 o 
  -7   5  14      154.14      145.94     13.38 o 
  -6   5  14       86.90       82.71     12.60 o 
  -5   5  14        0.03        1.94      5.68 o 
  -4   5  14       31.68       31.85      6.73 o 
  -3   5  14       74.63       65.28     20.43 o 
  -2   5  14        0.35       -0.13      3.10 o 
  -1   5  14       27.22       25.23      7.13 o 
   0   5  14       83.91       98.37     32.15 o 
   1   5  14       42.30       37.20      8.24 o 
   2   5  14      152.67      135.22      9.76 o 
   3   5  14        0.64        6.04      3.97 o 
   4   5  14       77.67       70.59      7.91 o 
   5   5  14       95.41       95.61      8.40 o 
   6   5  14       28.24       31.47     11.70 o 
   7   5  14        0.41        3.22      5.66 o 
  -9   6  14        3.11       -5.11      5.11 o 
  -8   6  14        6.78       -1.79      4.46 o 
  -7   6  14        3.43        8.61      6.84 o 
  -6   6  14       79.44      111.79     14.74 o 
  -5   6  14        2.77        4.17      5.67 o 
  -4   6  14       11.25       13.49      5.42 o 
  -3   6  14        8.65        5.93      9.85 o 
  -2   6  14        8.08       10.87      4.07 o 
  -1   6  14       37.81       39.01      8.24 o 
   0   6  14       50.49       58.03      9.84 o 
   1   6  14      283.70      288.13     20.91 o 
   2   6  14       13.97       20.92      7.36 o 
   3   6  14        5.08        4.68      5.86 o 
   4   6  14        9.40        2.59     12.13 o 
   5   6  14        1.10       -1.19      4.26 o 
   6   6  14        0.34       -0.25      4.57 o 
  -7   7  14        4.10        0.55      4.96 o 
  -6   7  14       56.20       84.40     13.17 o 
  -5   7  14       60.28       51.67     10.30 o 
  -4   7  14       21.99       20.86      7.06 o 
  -3   7  14       20.81       25.28      5.59 o 
  -2   7  14        0.03        3.03      5.95 o 
  -1   7  14       21.25       26.63      7.98 o 
   0   7  14       13.51       18.24      6.95 o 
   1   7  14        0.44       -1.17      6.59 o 
   2   7  14       18.52       22.25     11.33 o 
   3   7  14       36.05       36.55      9.80 o 
   4   7  14        2.80       23.89      8.27 o 
   5   7  14       40.29       68.71     11.21 o 
  -6   8  14        3.90       -0.62      6.14 o 
  -5   8  14        0.85        1.10      5.57 o 
  -4   8  14        1.23        3.74      4.43 o 
  -3   8  14        9.27        1.45      4.20 o 
  -2   8  14        0.34       -0.42      5.91 o 
  -1   8  14        5.52       10.52      6.97 o 
   0   8  14      102.60       92.32     13.55 o 
   1   8  14       55.53       78.14     25.51 o 
   2   8  14       85.38      103.61     14.21 o 
   3   8  14        8.71        4.54      6.85 o 
  -1   9  14       15.47       37.26     14.57 o 
 -11   1  15       76.97       84.03      9.69 o 
 -10   1  15      102.87      111.09      7.98 o 
  -9   1  15      179.09      206.33      9.83 o 
  -8   1  15       21.70       29.89      4.37 o 
  -7   1  15      288.50      299.93      9.22 o 
  -6   1  15        0.57       -1.87      2.35 o 
  -5   1  15       72.73       75.74      5.59 o 
  -4   1  15       52.33       46.16      5.97 o 
  -3   1  15       84.73       93.87      6.71 o 
  -2   1  15        0.01       -0.40      2.44 o 
  -1   1  15       65.14       61.51      5.50 o 
   0   1  15       21.40       15.13      3.49 o 
   1   1  15      160.41      160.89      7.53 o 
   2   1  15       43.77       45.21      4.65 o 
   3   1  15        6.55        9.90      3.72 o 
   4   1  15       11.94       15.79      3.75 o 
   5   1  15       23.64       29.57      4.22 o 
   6   1  15       34.80       37.91     10.70 o 
   7   1  15        6.62        4.51      5.76 o 
   8   1  15      119.04      129.16     20.95 o 
 -11   2  15        0.00       -1.55      5.69 o 
 -10   2  15       73.41       77.32     10.29 o 
  -9   2  15        9.76       12.19      4.67 o 
  -8   2  15       64.73       60.46      6.03 o 
  -7   2  15      202.76      219.11      9.01 o 
  -6   2  15       37.75       26.47      3.89 o 
  -5   2  15        0.11       -0.94      2.46 o 
  -4   2  15      114.20      121.01      7.40 o 
  -3   2  15      347.45      364.84     11.46 o 
  -2   2  15      500.60      514.59     15.77 o 
  -1   2  15      501.37      520.57     12.58 o 
   0   2  15       82.76       83.40      6.56 o 
   1   2  15      351.90      322.50      9.81 o 
   2   2  15        6.52        1.57      5.41 o 
   3   2  15       18.62        6.17      6.37 o 
   4   2  15       25.35       28.27      6.84 o 
   5   2  15      141.39      163.91     18.49 o 
   6   2  15       13.80       16.21      5.51 o 
   7   2  15       90.61       74.97     10.03 o 
   8   2  15       36.22       42.26      7.04 o 
 -10   3  15        0.56       -1.83      4.63 o 
  -9   3  15       29.51       40.78      9.84 o 
  -8   3  15       11.96       21.71      5.17 o 
  -7   3  15       34.40       35.18      5.70 o 
  -6   3  15       37.78       30.39      5.12 o 
  -5   3  15       15.13       13.52      5.67 o 
  -4   3  15      190.99      181.73     11.27 o 
  -3   3  15       32.98       43.01     16.64 o 
  -2   3  15        1.50        1.56      2.58 o 
  -1   3  15        4.53        5.42      3.52 o 
   0   3  15       67.57       69.11      6.68 o 
   1   3  15        0.16        1.02      3.46 o 
   2   3  15        1.64       -3.15      3.15 o 
   3   3  15      263.97      275.26     12.64 o 
   4   3  15      142.98      140.78     13.13 o 
   5   3  15       29.55       29.42      8.43 o 
   6   3  15        0.00       -1.18      8.95 o 
   7   3  15       31.47       35.98      8.27 o 
 -10   4  15       64.83       81.35      9.29 o 
  -9   4  15        9.88       14.40      5.64 o 
  -8   4  15      113.46      134.50     12.23 o 
  -7   4  15        0.04       -0.55      3.50 o 
  -6   4  15        4.35        2.69      6.55 o 
  -5   4  15       19.05       26.40      5.46 o 
  -4   4  15       14.30        6.45      3.47 o 
  -3   4  15      473.03      463.78     14.79 o 
  -2   4  15       21.51       23.16      3.88 o 
  -1   4  15      258.71      277.12     12.11 o 
   0   4  15       66.04       74.63      7.31 o 
   1   4  15       23.92       29.95      5.35 o 
   2   4  15        0.05       -3.07      3.42 o 
   3   4  15      292.67      313.50     15.94 o 
   4   4  15      549.45      612.26     32.45 o 
   5   4  15       56.60       54.07      8.85 o 
   6   4  15       40.57       37.18      7.06 o 
   7   4  15        3.02       -6.19      6.19 o 
  -9   5  15        3.24        6.36      4.72 o 
  -8   5  15      125.42      121.05     13.11 o 
  -7   5  15        3.46        5.77      6.67 o 
  -6   5  15       37.12       31.99      9.26 o 
  -5   5  15        0.64        4.25      5.07 o 
  -4   5  15        0.47        4.00      4.29 o 
  -3   5  15        6.57        7.65      4.62 o 
  -2   5  15       42.59       70.62     12.98 o 
  -1   5  15       31.43       34.64      7.64 o 
   0   5  15      130.28      141.19     32.55 o 
   1   5  15       13.75       14.11      4.44 o 
   2   5  15        6.42        3.76      5.05 o 
   3   5  15       65.94       64.99      7.92 o 
   4   5  15        0.13        5.31      4.69 o 
   5   5  15        2.92        3.73      4.44 o 
   6   5  15       41.27       35.38      7.40 o 
  -8   6  15        8.69        0.12      6.25 o 
  -7   6  15       47.35       60.07     12.03 o 
  -6   6  15        2.35       -1.33      5.23 o 
  -5   6  15      308.64      320.38     21.59 o 
  -4   6  15      242.40      211.66     15.65 o 
  -3   6  15        0.04       -2.04      3.48 o 
  -2   6  15       46.89       52.38      9.76 o 
  -1   6  15        3.07        2.88      5.03 o 
   0   6  15        2.20       -3.35      8.42 o 
   1   6  15        4.87        7.37      6.19 o 
   2   6  15        0.40       -1.03      5.12 o 
   3   6  15       67.41       64.36     11.64 o 
   4   6  15       75.26       86.90      9.50 o 
   5   6  15        0.80       11.51      4.95 o 
  -7   7  15      232.10      245.28     23.15 o 
  -6   7  15        0.55       -4.31      4.31 o 
  -5   7  15      108.13       95.50     11.66 o 
  -4   7  15        0.08        2.04      4.47 o 
  -3   7  15      171.10      179.28     13.40 o 
  -2   7  15       92.53      116.57     14.23 o 
  -1   7  15       46.43       32.77      8.85 o 
   0   7  15       19.14       25.58      8.32 o 
   1   7  15      116.96       95.64     13.66 o 
   2   7  15       60.20       66.17     12.59 o 
   3   7  15       17.26       17.91      8.31 o 
   4   7  15       21.09       28.95     12.69 o 
  -5   8  15        2.18        6.55      5.79 o 
  -4   8  15       47.32       56.94      7.91 o 
  -3   8  15        0.51        0.78      3.77 o 
  -2   8  15      186.44      216.28     20.52 o 
  -1   8  15       33.93       33.27      9.41 o 
   0   8  15        1.80        3.22     10.52 o 
   1   8  15        5.32        1.55      7.08 o 
   2   8  15        7.23       10.52      7.65 o 
 -10   0  16       16.26       13.24      6.34 o 
  -9   0  16      301.00      346.99     18.18 o 
  -8   0  16       29.66       18.72      5.70 o 
  -7   0  16      125.53      119.21     10.59 o 
  -6   0  16        0.84       -3.11      5.23 o 
  -5   0  16       20.26        9.94      5.49 o 
  -4   0  16     1201.27     1201.69     42.82 o 
  -3   0  16       28.78       30.50      7.17 o 
  -2   0  16     1764.48     1693.79     55.22 o 
  -1   0  16       96.15       85.74     10.81 o 
   0   0  16       96.05       90.51     11.14 o 
   1   0  16      730.22      722.28     29.95 o 
   2   0  16        0.00       -4.22      4.22 o 
   3   0  16        9.22       25.52      7.41 o 
   4   0  16      235.76      237.50     16.56 o 
   5   0  16      200.59      202.41     32.99 o 
   6   0  16      216.03      236.31     19.12 o 
   7   0  16      175.62      169.65     25.65 o 
 -10   1  16       23.74       31.12      5.86 o 
  -9   1  16       12.95        6.49      4.16 o 
  -8   1  16        0.03       -0.03      3.50 o 
  -7   1  16      251.55      248.73     10.81 o 
  -6   1  16       76.61       85.10      8.06 o 
  -5   1  16      255.21      283.86     12.80 o 
  -4   1  16      207.09      202.56      9.31 o 
  -3   1  16       43.10       46.10      5.13 o 
  -2   1  16       58.74       57.79      5.53 o 
  -1   1  16       51.85       42.86      4.95 o 
   0   1  16        3.17        3.02      3.42 o 
   1   1  16       38.59       41.14      4.82 o 
   2   1  16      108.82      112.15      7.52 o 
   3   1  16       19.67       17.06      3.74 o 
   4   1  16       67.05       73.09      7.33 o 
   5   1  16      163.49      143.12     12.64 o 
   6   1  16        0.83       -3.29     11.32 o 
   7   1  16        4.36        5.07      6.63 o 
 -10   2  16        2.84        5.09      5.90 o 
  -9   2  16       15.06       14.54      6.13 o 
  -8   2  16       19.25       25.74      4.38 o 
  -7   2  16        8.50        5.33      3.16 o 
  -6   2  16        4.64        0.86      2.71 o 
  -5   2  16        1.60        3.33      2.90 o 
  -4   2  16      106.13      102.66      7.11 o 
  -3   2  16        6.05        4.93      3.00 o 
  -2   2  16        0.47       -1.06      2.60 o 
  -1   2  16        0.03       -0.58      2.63 o 
   0   2  16       34.97       30.83      4.40 o 
   1   2  16       35.65       25.53      3.84 o 
   2   2  16       47.23       53.91      7.73 o 
   3   2  16       12.77       15.48      4.71 o 
   4   2  16        1.31       -3.95      7.79 o 
   5   2  16        2.73        4.44      4.66 o 
   6   2  16        2.53       -2.50      6.49 o 
   7   2  16        3.49       -3.25      5.50 o 
 -10   3  16       81.07       71.09      8.56 o 
  -9   3  16       72.67       64.20      7.91 o 
  -8   3  16        1.36       -3.66      3.66 o 
  -7   3  16       24.34       19.11      5.07 o 
  -6   3  16       30.63       39.86      6.72 o 
  -5   3  16       72.44       76.00      8.66 o 
  -4   3  16        6.65        1.28      3.54 o 
  -3   3  16        0.14        1.59      3.68 o 
  -2   3  16       36.30       29.06      5.95 o 
  -1   3  16      103.64      111.32      8.48 o 
   0   3  16       68.21       82.59     11.82 o 
   1   3  16        1.65        3.89      3.95 o 
   2   3  16        9.66       10.40      4.46 o 
   3   3  16      106.94       86.15      8.36 o 
   4   3  16       40.33       54.36      7.79 o 
   5   3  16      226.25      250.95     29.71 o 
   6   3  16      300.33      321.94     21.73 o 
   7   3  16       72.93       91.42     10.03 o 
  -9   4  16       57.44       51.39      8.04 o 
  -8   4  16       17.30       12.59      5.17 o 
  -7   4  16       84.51       88.64      9.68 o 
  -6   4  16       21.39       20.63      5.54 o 
  -5   4  16       56.73       48.08      7.30 o 
  -4   4  16       10.69        6.59      6.59 o 
  -3   4  16       12.65       15.81      4.88 o 
  -2   4  16       39.54       57.61      7.61 o 
  -1   4  16       41.03       46.29     11.33 o 
   0   4  16       33.20       34.26      6.76 o 
   1   4  16        1.59        6.74      4.40 o 
   2   4  16       84.96       99.81      9.08 o 
   3   4  16        1.27       10.25      4.62 o 
   4   4  16        6.26        4.63      4.73 o 
   5   4  16       65.14       71.67     13.07 o 
   6   4  16       35.04       24.45      9.28 o 
  -8   5  16        0.33        2.73      7.07 o 
  -7   5  16        0.19       -1.08      6.23 o 
  -6   5  16        0.36       -5.01      5.01 o 
  -5   5  16       21.52        9.95      7.08 o 
  -4   5  16        1.28       -1.46      4.24 o 
  -3   5  16        0.52        3.73      3.81 o 
  -2   5  16      114.69      114.81     15.04 o 
  -1   5  16      146.98      147.82     14.82 o 
   0   5  16        0.08        2.24      5.54 o 
   1   5  16        0.10       -0.05      3.91 o 
   2   5  16      163.16      188.65     12.39 o 
   3   5  16      137.99      130.79     10.72 o 
   4   5  16        0.94        2.28      4.96 o 
   5   5  16        0.73        7.22      5.71 o 
  -7   6  16       23.89        8.71      7.78 o 
  -6   6  16       59.94       79.34     13.33 o 
  -5   6  16        0.86        5.52      5.43 o 
  -4   6  16       98.01       93.62     20.87 o 
  -3   6  16        0.84        5.15      4.45 o 
  -2   6  16      373.87      395.54     21.46 o 
  -1   6  16        0.91       16.05      6.65 o 
   0   6  16       46.33       57.15     22.20 o 
   1   6  16      107.89      131.93     15.28 o 
   2   6  16       18.07       23.54      8.40 o 
   3   6  16      109.11      137.23     16.16 o 
   4   6  16       48.73       71.49      9.01 o 
  -6   7  16       10.69        3.66      5.54 o 
  -5   7  16        0.22       -2.09      4.52 o 
  -4   7  16        3.92        3.79      4.43 o 
  -3   7  16        4.71        4.31      6.94 o 
  -2   7  16       14.69       15.77      7.78 o 
  -1   7  16        7.99       18.65      7.90 o 
   0   7  16       25.22       36.36      9.70 o 
   1   7  16       46.43       69.96     13.95 o 
   2   7  16       12.51       29.69      8.92 o 
   3   7  16       59.70       82.64     13.56 o 
  -2   8  16        9.52       15.17      8.08 o 
  -1   8  16        0.48        7.76      7.58 o 
 -10   1  17       30.91       31.49      5.87 o 
  -9   1  17        0.40       -1.00      3.96 o 
  -8   1  17       16.17       20.82      5.59 o 
  -7   1  17      182.01      184.95     10.00 o 
  -6   1  17       81.53       77.35      7.85 o 
  -5   1  17       12.34        6.90      3.51 o 
  -4   1  17      138.64      145.37      8.89 o 
  -3   1  17        1.90       -1.64      5.12 o 
  -2   1  17        2.04        1.44      2.93 o 
  -1   1  17       11.30       10.29      3.57 o 
   0   1  17      131.71      125.18      8.09 o 
   1   1  17        5.55        6.06      5.11 o 
   2   1  17       40.04       29.33      9.50 o 
   3   1  17        0.69        1.48      4.00 o 
   4   1  17      112.42      112.17     14.40 o 
   5   1  17        1.51        3.52      6.61 o 
   6   1  17       76.96      106.14     26.57 o 
 -10   2  17       72.02       65.74      9.94 o 
  -9   2  17        0.01        0.75      5.21 o 
  -8   2  17        2.94       -3.27      4.54 o 
  -7   2  17       16.35       25.10      4.53 o 
  -6   2  17        7.09        8.37      3.67 o 
  -5   2  17        0.78        0.01      2.93 o 
  -4   2  17      154.71      144.58      8.30 o 
  -3   2  17       37.52       45.28      5.19 o 
  -2   2  17       69.25       59.79      5.76 o 
  -1   2  17       95.81       98.70     12.51 o 
   0   2  17      393.32      418.69     13.13 o 
   1   2  17       91.65       87.82      9.16 o 
   2   2  17        4.97        9.72      4.61 o 
   3   2  17       18.91       16.37      5.11 o 
   4   2  17        3.38        3.54     11.85 o 
   5   2  17       59.33       47.15      8.56 o 
   6   2  17        4.91       -2.09     10.08 o 
  -9   3  17       46.63       59.24      8.10 o 
  -8   3  17        5.74        1.13      4.38 o 
  -7   3  17        1.27        0.11      7.78 o 
  -6   3  17        0.44        3.97      4.85 o 
  -5   3  17       50.82       47.91      9.61 o 
  -4   3  17        6.83        3.69      4.16 o 
  -3   3  17        3.89        3.99      4.00 o 
  -2   3  17       50.03       56.43      7.99 o 
  -1   3  17        9.54        8.26      7.63 o 
   0   3  17       16.22       10.90      9.63 o 
   1   3  17        0.02        2.14      3.95 o 
   2   3  17        6.87        4.67      6.48 o 
   3   3  17       87.62       88.63     12.74 o 
   4   3  17       21.35       18.83      5.77 o 
   5   3  17       16.66        9.84      5.47 o 
   6   3  17       20.20       22.31      6.59 o 
  -9   4  17       43.12       37.43      7.16 o 
  -8   4  17       38.62       40.49     11.35 o 
  -7   4  17      187.10      187.78     14.01 o 
  -6   4  17        3.04        2.83      4.66 o 
  -5   4  17        9.85       22.22      5.85 o 
  -4   4  17        0.90       -3.65      3.65 o 
  -3   4  17        0.00       -0.25      3.28 o 
  -2   4  17      171.40      199.48     21.60 o 
  -1   4  17        0.64        8.99      5.11 o 
   0   4  17       15.68       16.33      4.98 o 
   1   4  17        1.24        4.18      4.43 o 
   2   4  17       23.59       14.67      8.64 o 
   3   4  17        0.17        1.80      4.50 o 
   4   4  17        5.69       -0.83      4.63 o 
   5   4  17        9.41       12.85      6.17 o 
  -8   5  17        5.17        7.91      5.65 o 
  -7   5  17        0.34        3.45      6.83 o 
  -6   5  17        4.80        4.80      6.82 o 
  -5   5  17       24.71        9.68      7.24 o 
  -4   5  17        0.07       -0.10      5.79 o 
  -3   5  17        8.03       10.25      8.56 o 
  -2   5  17        2.22        3.67      8.56 o 
  -1   5  17       39.41       33.56     17.41 o 
   0   5  17       11.42       15.78      5.20 o 
   1   5  17        0.98        8.45      5.51 o 
   2   5  17       16.83       18.23      5.92 o 
   3   5  17      463.87      524.63     19.40 o 
   4   5  17       15.93       23.17      6.67 o 
  -6   6  17       11.57        5.82      7.03 o 
  -5   6  17       19.68       15.70      7.66 o 
  -4   6  17        5.92        5.49      6.66 o 
  -3   6  17      306.81      288.70     27.55 o 
  -2   6  17      260.30      313.86     26.45 o 
  -1   6  17        4.95        9.86      6.76 o 
   0   6  17      168.06      195.32     18.17 o 
   1   6  17      186.40      221.56     19.52 o 
   2   6  17       98.31      119.17     15.42 o 
   3   6  17       25.14       22.75      6.76 o 
  -4   7  17       61.01       72.61     10.58 o 
  -3   7  17       24.21       29.91      9.48 o 
  -2   7  17        0.08        0.46     15.54 o 
  -1   7  17        2.27        8.04      9.11 o 
   0   7  17       69.83       62.26     11.94 o 
   1   7  17       11.42       17.16     14.74 o 
  -9   0  18      238.78      225.62     20.43 o 
  -8   0  18       15.48       24.16      8.20 o 
  -7   0  18       86.53       73.32     11.73 o 
  -6   0  18      122.56      138.92     14.83 o 
  -5   0  18      411.07      390.72     21.78 o 
  -4   0  18      245.06      258.21     17.52 o 
  -3   0  18      176.93      231.94     16.55 o 
  -2   0  18      604.36      595.65     28.03 o 
  -1   0  18       64.84       67.31     10.53 o 
   0   0  18       28.58       31.06      8.15 o 
   1   0  18        0.17        5.09      6.00 o 
   2   0  18       21.09       22.50      7.60 o 
   3   0  18        6.75        3.08      6.25 o 
   4   0  18      169.17      198.91     18.30 o 
   5   0  18      214.10      197.51     18.29 o 
  -9   1  18       85.93       83.27      8.02 o 
  -8   1  18        1.12       -3.73      3.73 o 
  -7   1  18       62.40       79.21      7.48 o 
  -6   1  18        3.84       12.61      5.40 o 
  -5   1  18       35.94       29.36      5.51 o 
  -4   1  18       77.55       74.63      7.75 o 
  -3   1  18      253.66      239.35     19.03 o 
  -2   1  18       47.56       19.98      4.95 o 
  -1   1  18        2.83        2.29      7.45 o 
   0   1  18      200.19      195.03     24.20 o 
   1   1  18       32.56       35.29      5.86 o 
   2   1  18       12.67       11.12      4.79 o 
   3   1  18       18.13       17.61      6.09 o 
   4   1  18      221.16      227.47     18.07 o 
   5   1  18        3.47       11.19      8.25 o 
   6   1  18      186.67      232.54     21.21 o 
  -9   2  18       26.69       18.07      7.56 o 
  -8   2  18       35.29       20.16      6.71 o 
  -7   2  18       78.95       80.02      9.59 o 
  -6   2  18       35.19       37.18      6.34 o 
  -5   2  18        4.67       10.72      4.06 o 
  -4   2  18      173.56      189.19      9.76 o 
  -3   2  18       76.63       75.59     11.04 o 
  -2   2  18      151.87      157.33      9.21 o 
  -1   2  18       67.62       76.35     17.58 o 
   0   2  18       65.11       80.71      9.31 o 
   1   2  18       14.54       13.75     10.23 o 
   2   2  18        6.35       11.35      6.59 o 
   3   2  18       17.34       29.75      8.80 o 
   4   2  18       41.78       53.36     10.96 o 
   5   2  18       11.71        6.08      7.70 o 
  -9   3  18        0.69       -7.95      7.95 o 
  -8   3  18      198.75      188.81     24.00 o 
  -7   3  18       38.17       41.09      7.70 o 
  -6   3  18        3.18        3.26      4.54 o 
  -5   3  18      166.22      148.35     12.14 o 
  -4   3  18        4.07        6.36      4.63 o 
  -3   3  18        8.35        7.19      7.37 o 
  -2   3  18       14.80       15.04      5.53 o 
  -1   3  18        2.40        0.06      4.17 o 
   0   3  18      192.39      202.33     25.47 o 
   1   3  18       95.70       97.44     10.76 o 
   2   3  18       27.00       23.81      8.93 o 
   3   3  18        5.70       12.13      5.63 o 
   4   3  18       19.16       25.40      6.39 o 
   5   3  18        6.90       10.19     14.62 o 
  -8   4  18        1.68        3.78      5.41 o 
  -7   4  18       17.82       15.36      6.25 o 
  -6   4  18       41.32       43.67      7.65 o 
  -5   4  18        1.80        3.54      7.50 o 
  -4   4  18       15.51       15.83      5.39 o 
  -3   4  18        3.15        4.94     10.15 o 
  -2   4  18       42.10       50.77      8.25 o 
  -1   4  18       17.26       19.55      6.50 o 
   0   4  18       15.12       13.36      5.86 o 
   1   4  18        0.34        2.79      5.18 o 
   2   4  18       13.50        1.61      4.62 o 
   3   4  18       16.54       23.25      7.13 o 
   4   4  18        0.92        6.78      5.52 o 
  -7   5  18        3.83        6.19      6.20 o 
  -6   5  18       40.74       35.09      7.22 o 
  -5   5  18       69.68       70.23     14.03 o 
  -4   5  18        0.25        2.00      6.58 o 
  -3   5  18      100.84      108.20     11.73 o 
  -2   5  18        0.12       -0.57      5.09 o 
  -1   5  18       93.23      126.27     34.60 o 
   0   5  18       29.28       29.53      6.12 o 
   1   5  18        0.68        5.28      4.93 o 
   2   5  18        5.48        4.10      4.72 o 
   3   5  18       30.11       35.29      9.63 o 
  -5   6  18        1.41        0.60      7.01 o 
  -4   6  18      152.97      167.95     15.67 o 
  -3   6  18       12.43       15.91     11.60 o 
  -2   6  18      415.77      421.26     33.76 o 
  -1   6  18        0.12        2.69     13.70 o 
   0   6  18       12.61       23.00     13.78 o 
   1   6  18        8.33       14.38     19.55 o 
   2   6  18       52.79       56.16     15.21 o 
  -8   1  19        2.56       -3.66      4.34 o 
  -7   1  19        0.78        4.85      4.63 o 
  -6   1  19      143.52      168.21     11.81 o 
  -5   1  19        0.86        4.33      4.26 o 
  -4   1  19       74.87       69.97      7.87 o 
  -3   1  19       55.91       44.45      6.57 o 
  -2   1  19       29.12       28.55      6.47 o 
  -1   1  19       44.41       38.30      6.39 o 
   0   1  19       73.61       74.27     10.73 o 
   1   1  19      102.44      108.19     12.62 o 
   2   1  19        6.18        5.99      4.90 o 
   3   1  19        1.49       -0.97      6.43 o 
   4   1  19       94.05       87.14     13.80 o 
   5   1  19       42.50       41.50     11.16 o 
  -8   2  19        4.10        6.37      7.15 o 
  -7   2  19        0.55       -3.84      5.54 o 
  -6   2  19      113.95      110.74     14.62 o 
  -5   2  19      155.32      140.12     12.30 o 
  -4   2  19        3.50        6.80      4.72 o 
  -3   2  19      178.74      210.11     25.23 o 
  -2   2  19      114.44      116.40     13.30 o 
  -1   2  19        1.29       -0.79      5.88 o 
   0   2  19        9.07        9.12      6.73 o 
   1   2  19       19.18       14.55      7.00 o 
   2   2  19        7.27       12.52      7.27 o 
   3   2  19       21.18       32.75      9.53 o 
   4   2  19       23.51       24.30      8.83 o 
  -8   3  19        7.50       -2.95      5.19 o 
  -7   3  19       37.42       25.31      8.67 o 
  -6   3  19        0.00       -4.12      4.24 o 
  -5   3  19       18.10       18.29      7.55 o 
  -4   3  19        7.23        9.66      5.32 o 
  -3   3  19        7.08        4.63      5.05 o 
  -2   3  19       12.52        8.08      9.16 o 
  -1   3  19       97.45      103.07     11.08 o 
   0   3  19       65.81       73.14      9.66 o 
   1   3  19       10.88        7.94     10.33 o 
   2   3  19        0.23        5.97      5.03 o 
   3   3  19       54.41       66.08      9.53 o 
   4   3  19        1.11       -5.84      6.41 o 
  -7   4  19        3.08        2.90      6.20 o 
  -6   4  19       15.14       18.82      6.28 o 
  -5   4  19        0.54        4.32      5.10 o 
  -4   4  19        6.22        7.63      5.31 o 
  -3   4  19       17.01       18.79      6.90 o 
  -2   4  19       28.46       29.96      7.20 o 
  -1   4  19       46.62       38.58      7.93 o 
   0   4  19      167.74      168.76     13.98 o 
   1   4  19        9.46       11.18      7.96 o 
   2   4  19       54.34       62.41     15.64 o 
   3   4  19      146.58      168.26     14.56 o 
  -6   5  19       88.86       94.42     12.73 o 
  -5   5  19       21.09       16.40      6.31 o 
  -4   5  19        0.36        1.20      4.51 o 
  -3   5  19      174.23      199.18     18.06 o 
  -2   5  19       17.92       26.90      7.98 o 
  -1   5  19      105.73      131.13     17.65 o 
   0   5  19       83.10       87.93     11.01 o 
   1   5  19       93.97      123.69     12.94 o 
   2   5  19       71.20       80.66     17.80 o 
  -3   6  19        3.71       18.47     12.27 o 
  -2   6  19        0.50        2.47     10.81 o 
  -1   6  19       75.84      115.80     22.00 o 
  -8   0  20       16.02        9.13      7.95 o 
  -7   0  20       28.31       26.61      9.21 o 
  -6   0  20       13.47       19.20      8.01 o 
  -5   0  20       52.18       56.95     11.12 o 
  -4   0  20      327.17      344.11     21.74 o 
  -3   0  20      126.50      148.80     16.12 o 
  -2   0  20      293.14      307.55     20.51 o 
  -1   0  20       10.87       13.54      7.55 o 
   0   0  20       58.18       53.05     10.47 o 
   1   0  20        5.32       -5.85      6.28 o 
   2   0  20       23.36       25.56      9.08 o 
   3   0  20      178.25      211.34     19.30 o 
   4   0  20       18.93       34.72     10.53 o 
  -7   1  20        0.57        0.27      7.00 o 
  -6   1  20        4.61        9.80      5.05 o 
  -5   1  20      101.06       96.08      9.23 o 
  -4   1  20        0.14        1.46      4.40 o 
  -3   1  20       88.25       96.91      9.29 o 
  -2   1  20       14.86       13.23      6.10 o 
  -1   1  20        0.65        6.72      4.81 o 
   0   1  20       35.24       37.17      6.47 o 
   1   1  20        0.49       -4.21      4.21 o 
   2   1  20       18.98        4.39      7.10 o 
   3   1  20       29.22        8.20      8.03 o 
  -7   2  20       57.35       58.71     11.78 o 
  -6   2  20      148.98      149.79     16.99 o 
  -5   2  20       33.36       24.08      8.22 o 
  -4   2  20       44.88       28.94      8.83 o 
  -3   2  20       78.20       85.90     13.00 o 
  -2   2  20        2.03        2.66      6.11 o 
  -1   2  20       35.56       49.94     10.76 o 
   0   2  20      173.29      177.55     18.17 o 
   1   2  20       15.57       21.46      8.35 o 
   2   2  20       56.02       83.07     13.33 o 
   3   2  20        8.85       -4.31      7.09 o 
  -6   3  20       55.94       59.36      9.37 o 
  -5   3  20        5.59        3.87      5.30 o 
  -4   3  20       14.48        4.92      5.67 o 
  -3   3  20       24.67       24.67      7.31 o 
  -2   3  20        4.40       16.87      9.06 o 
  -1   3  20       30.26       43.94     12.83 o 
   0   3  20       32.89       28.43      9.18 o 
   1   3  20        6.97       12.19      7.93 o 
   2   3  20       10.92       14.31      8.35 o 
  -5   4  20       24.97       21.10      6.85 o 
  -4   4  20      144.89      152.01     21.90 o 
  -3   4  20      150.35      171.03     14.89 o 
  -2   4  20        0.13        2.48      5.71 o 
  -1   4  20        0.99        2.42      5.56 o 
   0   4  20        3.26       11.40      6.44 o 
   1   4  20        1.60       -2.89      5.60 o 
  -3   5  20        3.10        4.96      6.45 o 
  -2   5  20        0.08        2.67      6.24 o 
  -1   5  20        0.58       -5.35      6.15 o 
  -6   1  21        1.24        6.18      5.06 o 
  -5   1  21       25.08       18.23     15.47 o 
  -4   1  21       10.98        9.05      5.55 o 
  -3   1  21      176.27      202.20     18.80 o 
  -2   1  21        0.03        2.82      5.74 o 
  -1   1  21       69.18       79.89     15.93 o 
   0   1  21       42.17       45.65     10.95 o 
   1   1  21       10.36        9.33      8.02 o 
   2   1  21       12.16        7.86      8.30 o 
  -6   2  21       51.21       55.98     11.52 o 
  -5   2  21        3.50        8.52      7.07 o 
  -4   2  21        1.00        0.56      6.46 o 
  -3   2  21       32.81       20.32      8.49 o 
  -2   2  21       27.58       25.28      8.86 o 
  -1   2  21        0.05       -2.26      6.30 o 
   0   2  21        9.69        9.18      8.05 o 
   1   2  21       29.55       33.39     10.26 o 
  -5   3  21        2.30       -4.13      6.68 o 
  -4   3  21       19.43       29.84      9.56 o 
  -3   3  21       11.41        8.97      7.84 o 
  -2   3  21       15.04        5.48      7.63 o 
  -1   3  21        8.05        4.98      7.39 o 
   0   3  21       46.12       62.02     12.09 o 
   1   3  21       35.94       62.20     12.54 o 
  -3   4  21      134.78      128.30     16.37 o 
  -2   4  21      131.33      145.57     14.09 o 
  -4   0  22       65.15      107.46     15.01 o 
  -3   0  22        0.86       -6.85      6.85 o 
  -2   0  22       10.19       23.20      9.20 o 
  -1   0  22        2.31       -5.35      7.22 o 
   0   0  22        4.63        0.78      7.82 o 
  -4   1  22       85.77       90.57      9.65 o 
  -3   1  22        0.27        6.67      8.12 o 
  -2   1  22        0.48        4.72      7.73 o 
  -1   1  22       20.92       11.00      8.25 o 
   0   1  22        0.52       -4.69      6.69 o 
  -3   2  22       20.66       32.88     10.00 o 
  -2   2  22      109.68       98.62     15.08 o 
  -1   2  22        2.50       13.05      8.19 o 
                                                 
